# Supplementary material for: Social determinants associated with Zika virus infection in pregnant women
Source: PLoS Negl Trop Dis. 2021 Jul 30;15(7):e0009612. doi: 10.1371/journal.pntd.0009612 (PMC8323902; doi:10.1371/journal.pntd.0009612)
Supplement: S1 Data — (XLS) [file pntd.0009612.s001.xls]

## Sheet: Figure_1
Recruited	Group
1	PRNT Test at birth and follow-up
1	PRNT Test at follow-up
1	PRNT Test at follow-up
1	PRNT Test at follow-up
1	PRNT Test at birth and follow-up
1	PRNT Test at follow-up
1	PRNT Test at birth and follow-up
1	PRNT Test at follow-up
1	PRNT Test at follow-up
1	PRNT Test at follow-up
1	PRNT Test at follow-up
1	PRNT Test at follow-up
1	PRNT Test only at birth
1	PRNT Test at follow-up
1	PRNT Test at follow-up
1	PRNT Test at follow-up
1	PRNT Test at follow-up
1	PRNT Test at birth and follow-up
1	PRNT Test at follow-up
1	PRNT Test at follow-up
1	PRNT Test at follow-up
1	PRNT Test at follow-up
1	PRNT Test at follow-up
1	PRNT Test at birth and follow-up
1	PRNT Test at follow-up
1	PRNT Test at follow-up
1	PRNT Test at follow-up
1	PRNT Test at follow-up
1	PRNT Test at follow-up
1	PRNT Test at follow-up
1	PRNT Test at follow-up
1	PRNT Test at follow-up
1	PRNT Test at follow-up
1	PRNT Test at follow-up
1	PRNT Test at birth and follow-up
1	PRNT Test only at birth
1	PRNT Test at follow-up
1	PRNT Test at follow-up
1	PRNT Test at birth and follow-up
1	PRNT Test at birth and follow-up
1	PRNT Test at birth and follow-up
1	PRNT Test at follow-up
1	PRNT Test at follow-up
1	PRNT Test at follow-up
1	PRNT Test at follow-up
1	PRNT Test at follow-up
1	PRNT Test at follow-up
1	PRNT Test at follow-up
1	PRNT Test at birth and follow-up
1	PRNT Test at follow-up
1	PRNT Test at follow-up
1	PRNT Test at birth and follow-up
1	PRNT Test at follow-up
1	PRNT Test at birth and follow-up
1	PRNT Test at birth and follow-up
1	PRNT Test only at birth
1	PRNT Test at birth and follow-up
1	PRNT Test only at birth
1	PRNT Test at follow-up
1	PRNT Test at follow-up
1	PRNT Test at follow-up
1	PRNT Test at follow-up
1	PRNT Test at follow-up
1	PRNT Test at follow-up
1	PRNT Test at follow-up
1	PRNT Test at birth and follow-up
1	PRNT Test at follow-up
1	PRNT Test at birth and follow-up
1	PRNT Test at birth and follow-up
1	PRNT Test at follow-up
1	PRNT Test at follow-up
1	PRNT Test at follow-up
1	PRNT Test at follow-up
1	PRNT Test at follow-up
1	PRNT Test at follow-up
1	PRNT Test at follow-up
1	PRNT Test at follow-up
1	PRNT Test at follow-up
1	PRNT Test at follow-up
1	PRNT Test at follow-up
1	PRNT Test at follow-up
1	PRNT Test at follow-up
1	PRNT Test at follow-up
1	PRNT Test at follow-up
1	PRNT Test at follow-up
1	PRNT Test at follow-up
1	PRNT Test at follow-up
1	PRNT Test at birth and follow-up
1	PRNT Test at follow-up
1	PRNT Test at follow-up
1	PRNT Test at follow-up
1	PRNT Test at follow-up
1	PRNT Test at birth and follow-up
1	PRNT Test at follow-up
1	PRNT Test at follow-up
1	PRNT Test at birth and follow-up
1	PRNT Test at follow-up
1	PRNT Test at follow-up
1	PRNT Test at birth and follow-up
1	PRNT Test at follow-up
1	PRNT Test at follow-up
1	PRNT Test at follow-up
1	PRNT Test at follow-up
1	PRNT Test at follow-up
1	PRNT Test at follow-up
1	PRNT Test at follow-up
1	PRNT Test at follow-up
1	PRNT Test at follow-up
1	PRNT Test at follow-up
1	PRNT Test at follow-up
1	PRNT Test at follow-up
1	PRNT Test at follow-up
1	PRNT Test at follow-up
1	PRNT Test at birth and follow-up
1	PRNT Test at birth and follow-up
1	PRNT Test at birth and follow-up
1	PRNT Test at follow-up
1	PRNT Test at birth and follow-up
1	PRNT Test only at birth
1	PRNT Test only at birth
1	PRNT Test at follow-up
1	PRNT Test at follow-up
1	PRNT Test at follow-up
1	PRNT Test at follow-up
1	PRNT Test at follow-up
1	PRNT Test at follow-up
1	PRNT Test at follow-up
1	PRNT Test at follow-up
1	PRNT Test at follow-up
1	PRNT Test at follow-up
1	PRNT Test at follow-up
1	PRNT Test at follow-up
1	PRNT Test at follow-up
1	PRNT Test at follow-up
1	PRNT Test at follow-up
1	PRNT Test only at birth
1	PRNT Test at birth and follow-up
1	PRNT Test only at birth
1	PRNT Test at follow-up
1	PRNT Test at follow-up
1	PRNT Test at follow-up
1	PRNT Test at follow-up
1	PRNT Test at follow-up
1	PRNT Test only at birth
1	PRNT Test at birth and follow-up
1	PRNT Test at follow-up
1	PRNT Test at follow-up
1	PRNT Test at follow-up
1	PRNT Test only at birth
1	PRNT Test at follow-up
1	PRNT Test at follow-up
1	PRNT Test at follow-up
1	PRNT Test only at birth
1	PRNT Test at follow-up
1	PRNT Test at birth and follow-up
1	PRNT Test only at birth
1	PRNT Test at follow-up
1	PRNT Test at birth and follow-up
1	PRNT Test at follow-up
1	PRNT Test at birth and follow-up
1	PRNT Test at follow-up
1	PRNT Test at birth and follow-up
1	PRNT Test at follow-up
1	PRNT Test at follow-up
1	PRNT Test at follow-up
1	PRNT Test at follow-up
1	PRNT Test at follow-up
1	PRNT Test at follow-up
1	PRNT Test at birth and follow-up
1	PRNT Test at birth and follow-up
1	PRNT Test at follow-up
1	PRNT Test at follow-up
1	PRNT Test at follow-up
1	PRNT Test at birth and follow-up
1	PRNT Test at follow-up
1	PRNT Test at follow-up
1	PRNT Test at follow-up
1	PRNT Test at follow-up
1	PRNT Test at birth and follow-up
1	PRNT Test at follow-up
1	PRNT Test at birth and follow-up
1	PRNT Test at birth and follow-up
1	PRNT Test at follow-up
1	PRNT Test at follow-up
1	PRNT Test at birth and follow-up
1	PRNT Test at follow-up
1	PRNT Test at follow-up
1	PRNT Test only at birth
1	PRNT Test at follow-up
1	PRNT Test only at birth
1	PRNT Test only at birth
1	PRNT Test at follow-up
1	PRNT Test at follow-up
1	PRNT Test at follow-up
1	PRNT Test at follow-up
1	PRNT Test at birth and follow-up
1	PRNT Test at follow-up
1	PRNT Test at follow-up
1	PRNT Test at follow-up
1	PRNT Test only at birth
1	PRNT Test at birth and follow-up
1	PRNT Test only at birth
1	PRNT Test at follow-up
1	PRNT Test at follow-up
1	PRNT Test at follow-up
1	PRNT Test at follow-up
1	PRNT Test at follow-up
1	PRNT Test at follow-up
1	PRNT Test at birth and follow-up
1	PRNT Test at follow-up
1	PRNT Test only at birth
1	PRNT Test at follow-up
1	PRNT Test at follow-up
1	PRNT Test only at birth
1	PRNT Test at birth and follow-up
1	PRNT Test at follow-up
1	PRNT Test at birth and follow-up
1	PRNT Test at birth and follow-up
1	PRNT Test at follow-up
1	PRNT Test at birth and follow-up
1	PRNT Test at follow-up
1	PRNT Test at follow-up
1	PRNT Test at follow-up
1	PRNT Test at follow-up
1	PRNT Test at birth and follow-up
1	PRNT Test at birth and follow-up
1	PRNT Test at follow-up
1	PRNT Test at follow-up
1	PRNT Test only at birth
1	PRNT Test at follow-up
1	PRNT Test at follow-up
1	PRNT Test at follow-up
1	PRNT Test at follow-up
1	PRNT Test at follow-up
1	PRNT Test at follow-up
1	PRNT Test at follow-up
1	PRNT Test at follow-up
1	PRNT Test at follow-up
1	PRNT Test at follow-up
1	PRNT Test at follow-up
1	PRNT Test at follow-up
1	PRNT Test at follow-up
1	PRNT Test at birth and follow-up
1	PRNT Test at follow-up
1	PRNT Test at follow-up
1	PRNT Test at follow-up
1	PRNT Test at follow-up
1	PRNT Test at follow-up
1	PRNT Test at follow-up
1	PRNT Test at follow-up
1	PRNT Test at follow-up
1	PRNT Test at follow-up
1	PRNT Test at follow-up
1	PRNT Test at follow-up
1	PRNT Test at follow-up
1	PRNT Test at follow-up
1	PRNT Test at follow-up
1	PRNT Test at birth and follow-up
1	PRNT Test at follow-up
1	PRNT Test at follow-up
1	PRNT Test at follow-up
1	PRNT Test at birth and follow-up
1	PRNT Test at follow-up
1	PRNT Test at follow-up
1	PRNT Test at follow-up
1	PRNT Test at follow-up
1	PRNT Test at follow-up
1	PRNT Test at follow-up
1	PRNT Test at follow-up
1	PRNT Test at follow-up
1	PRNT Test at follow-up
1	PRNT Test at follow-up
1	PRNT Test at follow-up
1	PRNT Test at birth and follow-up
1	PRNT Test at follow-up
1	PRNT Test at follow-up
1	PRNT Test at follow-up
1	PRNT Test only at birth
1	PRNT Test at birth and follow-up
1	PRNT Test at follow-up
1	PRNT Test at follow-up
1	PRNT Test at follow-up
1	PRNT Test at follow-up
1	PRNT Test at follow-up
1	PRNT Test at follow-up
1	PRNT Test at follow-up
1	PRNT Test at birth and follow-up
1	PRNT Test at follow-up
1	PRNT Test at follow-up
1	PRNT Test at follow-up
1	PRNT Test at follow-up
1	PRNT Test at follow-up
1	PRNT Test at follow-up
1	PRNT Test at birth and follow-up
1	PRNT Test at follow-up
1	PRNT Test at follow-up
1	PRNT Test at birth and follow-up
1	PRNT Test at birth and follow-up
1	PRNT Test at birth and follow-up
1	PRNT Test only at birth
1	PRNT Test at birth and follow-up
1	PRNT Test at follow-up
1	PRNT Test at follow-up
1	PRNT Test at follow-up
1	PRNT Test at birth and follow-up
1	PRNT Test at follow-up
1	PRNT Test at follow-up
1	PRNT Test only at birth
1	PRNT Test at follow-up
1	PRNT Test at follow-up
1	PRNT Test at follow-up
1	PRNT Test at follow-up
1	PRNT Test at birth and follow-up
1	PRNT Test at follow-up
1	PRNT Test at follow-up
1	PRNT Test at follow-up
1	PRNT Test at birth and follow-up
1	PRNT Test at birth and follow-up
1	PRNT Test at follow-up
1	PRNT Test at follow-up
1	PRNT Test at follow-up
1	PRNT Test at follow-up
1	PRNT Test at follow-up
1	PRNT Test only at birth
1	PRNT Test at follow-up
1	PRNT Test at follow-up
1	PRNT Test at follow-up
1	PRNT Test at follow-up
1	PRNT Test at follow-up
1	PRNT Test at follow-up
1	PRNT Test at follow-up
1	PRNT Test at birth and follow-up
1	PRNT Test at follow-up
1	PRNT Test at follow-up
1	PRNT Test at follow-up
1	PRNT Test at follow-up
1	PRNT Test at follow-up
1	PRNT Test at birth and follow-up
1	PRNT Test at follow-up
1	PRNT Test at follow-up
1	PRNT Test at follow-up
1	PRNT Test at birth and follow-up
1	PRNT Test at follow-up
1	PRNT Test at follow-up
1	PRNT Test at follow-up
1	PRNT Test at follow-up
1	PRNT Test at follow-up
1	PRNT Test at follow-up
1	PRNT Test only at birth
1	PRNT Test only at birth
1	PRNT Test at follow-up
1	PRNT Test at birth and follow-up
1	PRNT Test at follow-up
1	PRNT Test at follow-up
1	PRNT Test at birth and follow-up
1	PRNT Test at follow-up
1	PRNT Test at follow-up
1	PRNT Test at birth and follow-up
1	PRNT Test at follow-up
1	PRNT Test at follow-up
1	PRNT Test at follow-up
1	PRNT Test at follow-up
1	PRNT Test at follow-up
1	PRNT Test only at birth
1	PRNT Test at follow-up
1	PRNT Test at follow-up
1	PRNT Test at follow-up
1	PRNT Test at birth and follow-up
1	PRNT Test only at birth
1	PRNT Test at follow-up
1	PRNT Test at follow-up
1	PRNT Test at follow-up
1	PRNT Test at follow-up
1	PRNT Test at follow-up
1	PRNT Test at follow-up
1	PRNT Test at birth and follow-up
1	PRNT Test at follow-up
1	PRNT Test at follow-up
1	PRNT Test at birth and follow-up
1	PRNT Test at birth and follow-up
1	PRNT Test at follow-up
1	PRNT Test only at birth
1	PRNT Test only at birth
1	PRNT Test at birth and follow-up
1	PRNT Test at follow-up
1	PRNT Test at birth and follow-up
1	PRNT Test at birth and follow-up
1	PRNT Test only at birth
1	PRNT Test at birth and follow-up
1	PRNT Test at follow-up
1	PRNT Test at birth and follow-up
1	PRNT Test only at birth
1	PRNT Test at follow-up
1	PRNT Test only at birth
1	PRNT Test at follow-up
1	PRNT Test at birth and follow-up
1	PRNT Test at follow-up
1	PRNT Test at birth and follow-up
1	PRNT Test at birth and follow-up
1	PRNT Test at follow-up
1	PRNT Test at birth and follow-up
1	PRNT Test at birth and follow-up
1	PRNT Test at birth and follow-up
1	PRNT Test at birth and follow-up
1	PRNT Test only at birth
1	PRNT Test only at birth
1	PRNT Test at birth and follow-up
1	PRNT Test at follow-up
1	PRNT Test only at birth
1	PRNT Test at follow-up
1	PRNT Test at follow-up
1	PRNT Test at birth and follow-up
1	PRNT Test at follow-up
1	PRNT Test only at birth
1	PRNT Test at birth and follow-up
1	PRNT Test at birth and follow-up
1	PRNT Test at follow-up
1	PRNT Test at follow-up
1	PRNT Test at birth and follow-up
1	PRNT Test at follow-up
1	PRNT Test at birth and follow-up
1	PRNT Test only at birth
1	PRNT Test at birth and follow-up
1	PRNT Test only at birth
1	PRNT Test at follow-up
1	PRNT Test at follow-up
1	PRNT Test only at birth
1	PRNT Test at birth and follow-up
1	PRNT Test at follow-up
1	PRNT Test at follow-up
1	PRNT Test at follow-up
1	PRNT Test at follow-up
1	PRNT Test at follow-up
1	PRNT Test at follow-up
1	PRNT Test only at birth
1	PRNT Test only at birth
1	PRNT Test only at birth
1	PRNT Test only at birth
1	PRNT Test only at birth
1	PRNT Test at follow-up
1	PRNT Test at follow-up
1	PRNT Test at follow-up
1	PRNT Test at birth and follow-up
1	PRNT Test at birth and follow-up
1	PRNT Test only at birth
1	PRNT Test at follow-up
1	PRNT Test only at birth
1	PRNT Test at follow-up
1	PRNT Test at birth and follow-up
1	PRNT Test at follow-up
1	PRNT Test at birth and follow-up
1	PRNT Test at birth and follow-up
1	PRNT Test at birth and follow-up
1	PRNT Test at follow-up
1	PRNT Test only at birth
1	PRNT Test at birth and follow-up
1	PRNT Test only at birth
1	PRNT Test at birth and follow-up
1	PRNT Test at birth and follow-up
1	PRNT Test only at birth
1	PRNT Test only at birth
1	PRNT Test at follow-up
1	PRNT Test at birth and follow-up
1	PRNT Test at birth and follow-up
1	PRNT Test at birth and follow-up
1	PRNT Test at birth and follow-up
1	PRNT Test at birth and follow-up
1	PRNT Test at follow-up
1	PRNT Test at follow-up

## Sheet: Figure_2
Log ZIKV PRNT50 titer at birth	Log ZIKA PRNT50 titer at follow-up	Group
3.10721	2.20412	PRNT Test at birth and follow-up
1	1	PRNT Test at birth and follow-up
1.60206	1	PRNT Test at birth and follow-up
2.80618	2.80618	PRNT Test at birth and follow-up
2.50515	3.10721	PRNT Test at birth and follow-up
1	1	PRNT Test at birth and follow-up
2.80618	1.90309	PRNT Test at birth and follow-up
2.80618	1.90309	PRNT Test at birth and follow-up
3.70927	2.50515	PRNT Test at birth and follow-up
1	1	PRNT Test at birth and follow-up
3.10721	2.50515	PRNT Test at birth and follow-up
1.60206	1	PRNT Test at birth and follow-up
2.20412	2.20412	PRNT Test at birth and follow-up
3.70927	3.10721	PRNT Test at birth and follow-up
1	1	PRNT Test at birth and follow-up
1	1	PRNT Test at birth and follow-up
2.50515	2.20412	PRNT Test at birth and follow-up
3.70927	2.80618	PRNT Test at birth and follow-up
1	1	PRNT Test at birth and follow-up
3.10721	2.50515	PRNT Test at birth and follow-up
2.20412	1.60206	PRNT Test at birth and follow-up
2.50515	2.20412	PRNT Test at birth and follow-up
1	1	PRNT Test at birth and follow-up
1.90309	1	PRNT Test at birth and follow-up
3.10721	2.20412	PRNT Test at birth and follow-up
3.10721	2.80618	PRNT Test at birth and follow-up
1	1	PRNT Test at birth and follow-up
2.20412	1.60206	PRNT Test at birth and follow-up
2.80618	2.80618	PRNT Test at birth and follow-up
2.50515	2.20412	PRNT Test at birth and follow-up
2.50515	2.20412	PRNT Test at birth and follow-up
1	1	PRNT Test at birth and follow-up
2.50515	3.10721	PRNT Test at birth and follow-up
1.90309	1.60206	PRNT Test at birth and follow-up
2.20412	1.90309	PRNT Test at birth and follow-up
1.60206	1.90309	PRNT Test at birth and follow-up
3.10721	1.90309	PRNT Test at birth and follow-up
3.10721	2.80618	PRNT Test at birth and follow-up
3.10721	2.50515	PRNT Test at birth and follow-up
2.80618	1.90309	PRNT Test at birth and follow-up
1	1	PRNT Test at birth and follow-up
3.40824	3.10721	PRNT Test at birth and follow-up
1	1	PRNT Test at birth and follow-up
3.10721	2.50515	PRNT Test at birth and follow-up
3.40824	2.20412	PRNT Test at birth and follow-up
1	1	PRNT Test at birth and follow-up
1	1	PRNT Test at birth and follow-up
3.40824	2.50515	PRNT Test at birth and follow-up
1	1	PRNT Test at birth and follow-up
3.70927	2.50515	PRNT Test at birth and follow-up
3.40824	1.90309	PRNT Test at birth and follow-up
3.40824	2.50515	PRNT Test at birth and follow-up
2.80618	1.60206	PRNT Test at birth and follow-up
3.40824	1.90309	PRNT Test at birth and follow-up
1	1	PRNT Test at birth and follow-up
2.50515	2.50515	PRNT Test at birth and follow-up
1	1	PRNT Test at birth and follow-up
1	1	PRNT Test at birth and follow-up
2.80618	1.30103	PRNT Test at birth and follow-up
1	1	PRNT Test at birth and follow-up
3.40824	1.90309	PRNT Test at birth and follow-up
2.80618	2.20412	PRNT Test at birth and follow-up
2.80618	3.40824	PRNT Test at birth and follow-up
1	1	PRNT Test at birth and follow-up
1.60206	2.20412	PRNT Test at birth and follow-up
3.40824	2.50515	PRNT Test at birth and follow-up
2.20412	1	PRNT Test at birth and follow-up
1	1	PRNT Test at birth and follow-up
3.10721	1	PRNT Test at birth and follow-up
1	1	PRNT Test at birth and follow-up
1.60206	1	PRNT Test at birth and follow-up
2.80618	1.90309	PRNT Test at birth and follow-up
3.70927	2.50515	PRNT Test at birth and follow-up
1	1	PRNT Test at birth and follow-up
2.80618	1.60206	PRNT Test at birth and follow-up
2.50515	2.20412	PRNT Test at birth and follow-up
1	1	PRNT Test at birth and follow-up
3.40824	2.80618	PRNT Test at birth and follow-up
3.10721	2.80618	PRNT Test at birth and follow-up
2.80618	2.50515	PRNT Test at birth and follow-up
3.40824	2.80618	PRNT Test at birth and follow-up
3.10721	2.20412	PRNT Test at birth and follow-up
3.40824	2.80618	PRNT Test at birth and follow-up
3.40824	2.80618	PRNT Test at birth and follow-up
3.40824	2.80618	PRNT Test at birth and follow-up
2.80618	2.20412	PRNT Test at birth and follow-up
3.40824	2.20412	PRNT Test at birth and follow-up
3.40824	1	PRNT Test at birth and follow-up
3.40824	3.10721	PRNT Test at birth and follow-up
2.80618	2.20412	PRNT Test at birth and follow-up
3.40824	3.10721	PRNT Test at birth and follow-up
3.40824	2.50515	PRNT Test at birth and follow-up
3.40824	3.10721	PRNT Test at birth and follow-up
3.10721	2.80618	PRNT Test at birth and follow-up
2.20412	2.20412	PRNT Test at birth and follow-up
3.10721	2.20412	PRNT Test at birth and follow-up
3.10721	2.50515	PRNT Test at birth and follow-up
1	1	PRNT Test at birth and follow-up
1	1	PRNT Test at birth and follow-up
2.50515	2.20412	PRNT Test at birth and follow-up
2.20412	2.20412	PRNT Test at birth and follow-up
3.40824	2.50515	PRNT Test at birth and follow-up
3.40824	1.90309	PRNT Test at birth and follow-up
2.20412	2.50515	PRNT Test at birth and follow-up
2.50515	1.90309	PRNT Test at birth and follow-up
2.80618	1.90309	PRNT Test at birth and follow-up

## Sheet: Table_1
Mean age (years)	Ethnicity	Education	Number house residents	Work before pregnancy	Worked with a formal contract	Dissatisfaction with family income	Income	Receives government financial assistance	Food insecurity in the Scrennig	Poor self-perceived health	Pre-existing diseases	Sexually transmitted disease	TORCHS	Rash	Fever	Cough	Headache	Arthralgia	Muscle ache	Conjunctivitis	Alcohol consumption	Cigarettes	ZIKV result
24	Brown	Up to 9th year	3	Yes	No	Yes	More than 1 salary		No	No	No	No	No	No	No	No	No	No	No	No	Yes	No	Zika positive
22	Brown	More than 9th year	2	Yes	No	No			Yes	No	Yes	No	No	No	No	No	No	No	No	No	No	No	Zika positive
26	Brown	More than 9th year	1	Yes	No	Yes	More than 1 salary	Yes	Yes	Yes	Yes	No	Yes	No	No	No	No	No	No	No	No	No	Zika positive
31	Brown	Up to 9th year	5	No	No	Yes			Yes	No	No	No	No	No	No	No	No	No	No	No	Yes	No	Zika positive
31	Negro	Up to 9th year	3	No		Yes	More than 1 salary		Yes	No	No	No	No	No	No	No	No	No	No	No	No	No	Zika negative
29	Negro	Up to 9th year	3	No		No			Yes	No	No	No	No	No	No	No	No	No	No	No	No	No	Zika positive
32	Negro	Up to 9th year	4	Yes	No	Yes	More than 1 salary		Yes	Yes	No	No	No	No	No	No	No	No	No	No	Yes	No	Zika positive
28	Negro	More than 9th year	4	No		No	More than 1 salary		Yes	No	No	No	No	Yes	Yes	No	Yes	Yes	Yes	No	No	No	Zika positive
19	Negro	Up to 9th year	1	No		Yes			No	No	No	No	No	No	No	No	No	No	No	No	No	No	Zika positive
35	Negro	More than 9th year	1	No		Yes	More than 1 salary		Yes	No	No	No	No	No	No	No	No	No	No	No	Yes	No	Zika positive
23	Negro	More than 9th year	4	No	No	Yes	More than 1 salary	No	Yes	No	Yes	No	No	No	No	No	No	No	No	No	Yes	Yes	Zika positive
20	Negro	Up to 9th year	2	Yes	No	Yes	More than 1 salary		Yes	No	Yes	No	No	No	No	No	No	No	No	No	No	No	Zika negative
18													No	No	No	No	No	No	No	No			Zika positive
25	Negro	Up to 9th year	5	No	No	No	Up to 1 salary	Yes	No	No	No	No	No	No	No	No	No	No	No	No	No	No	Zika positive
30	Brown	Up to 9th year	1	Yes	No	Yes	More than 1 salary		Yes	Yes	No	No	No	No	No	No	No	No	No	No	No	No	Zika positive
21											No	No	No	No	No	No	No	No	No	No			Zika positive
38	Negro	Up to 9th year	3	Yes	Yes	Yes	More than 1 salary		Yes	No	No	No	No	No	No	No	No	No	No	No	Yes	No	Zika positive
23	Brown	More than 9th year	4	Yes	No	Yes			Yes	No	No	No	No	No	No	No	No	No	No	No	Yes	Yes	Zika positive
22	White	More than 9th year	4	No	No	Yes	Up to 1 salary	Yes	Yes	No	No	No	No	No	No	No	No	No	No	No	No	No	Zika negative
23	Brown	Up to 9th year	3	Yes	Yes	Yes	More than 1 salary		Yes	No	No	No	No	No	No	No	No	No	No	No	No	No	Zika negative
27	Brown	Up to 9th year	4	Yes	No	No			Yes	No	Yes	No	No	No	No	No	No	No	No	No	No	No	Zika positive
27	Brown	Up to 9th year	4	Yes	No	Yes		Yes	No	No	No	No	No	No	No	No	No	No	No	No	No	No	Zika negative
25	Negro	Up to 9th year	4	No		Yes	Up to 1 salary		Yes	No	No	No	No	No	No	No	No	No	No	No	No	No	Zika negative
38	Brown	Up to 9th year	4	Yes	No	No	Up to 1 salary		No	No	No	No	No	No	No	No	No	No	No	No	No	No	Zika negative
19	Negro	Up to 9th year	2	No	No	Yes	More than 1 salary		Yes	No	No	No	No	No	No	No	No	No	No	No	No	No	Zika positive
32	Brown	Up to 9th year	7	Yes	No	No			Yes	No	No	No	No	Yes	Yes	No	Yes	No	Yes	No			Zika positive
37	Brown	More than 9th year	4	No	No	Yes	More than 1 salary		Yes	Yes	No	No	No	No	No	No	No	No	No	No	Yes	No	Zika negative
22	Negro	More than 9th year	2	Yes	No	Yes	Up to 1 salary		Yes	No	No	No	No	No	No	No	No	No	No	No	No	No	Zika positive
17	White	More than 9th year	3	No		Yes		Yes	Yes	No	No	No	No	No	No	No	No	No	No	No	No	No	Zika positive
23	Brown	Up to 9th year	2	Yes	Yes	Yes	More than 1 salary		Yes	Yes	Yes	No	No	Yes	No	No	Yes	Yes	Yes	No	No	No	Zika positive
37	Negro	More than 9th year	4	No		No			No	No	No	No	No	No	No	No	No	No	No	No	No	No	Zika positive
19	Negro	Up to 9th year	1	Yes	No	Yes		Yes	Yes	No	No	No	No	No	No	No	No	No	No	No	No	No	Zika negative
14	Negro	More than 9th year	3	No		Yes	More than 1 salary		Yes	No	No	No	No	No	No	No	No	No	No	No	No	No	Zika positive
29	Brown	Up to 9th year	6	No	No	Yes	Up to 1 salary	Yes	Yes	No	No	No	No	No	No	No	No	No	No	No	No	No	Zika positive
33	Negro	More than 9th year	5	No	No	No	More than 1 salary	Yes	Yes	No	No	No	No	No	No	No	No	No	No	No	Yes	No	Zika positive
26													No	No	No	No	No	No	No	No			Zika positive
30	Negro	Up to 9th year	4	Yes	Yes	No	More than 1 salary		Yes	No	No	No	No	No	Yes	No	Yes	Yes	Yes	No	Yes	No	Zika positive
40	Brown	Up to 9th year	1	No	No	Yes			Yes	No		No	No	No	No	No	No	No	No	No	No	No	Zika negative
29	Negro	More than 9th year	2	Yes	No	Yes			Yes	No	No	No	No	No	No	No	No	No	No	No	No	No	Zika positive
24	Brown	More than 9th year	3	Yes	No	Yes	More than 1 salary		Yes	No	No	No	No	No	No	No	No	No	No	No	Yes	No	Zika positive
33	Negro	Up to 9th year	3	Yes	Yes	Yes	More than 1 salary	Yes	No	No	No	No	No	Yes	No	No	Yes	Yes	Yes	No	No	No	Zika positive
26	Negro	Up to 9th year	2	Yes	Yes	Yes			Yes	No	No	No	No	No	No	No	No	No	No	No	No	No	Zika negative
36		Up to 9th year	6	No	No	Yes	More than 1 salary	Yes	Yes	No	No	No	No	No	No	No	No	No	No	No	Yes	No	Zika negative
15	Brown	More than 9th year	5	Yes	No	No	Up to 1 salary		Yes	No	No	No	No	No	No	No	No	No	No	No			Zika positive
31	Negro	Up to 9th year	4	Yes	Yes	No	More than 1 salary		No	No	No	No	No	No	No	No	No	No	No	No	No	No	Zika negative
27	Negro	Up to 9th year	4	Yes	No	No	More than 1 salary		No	No	No	No	No	No	No	No	No	No	No	No	No	No	Zika positive
27	Brown	More than 9th year	1	No	No	No	More than 1 salary		Yes	No	No	No	No	No	No	No	No	No	No	No	No	No	Zika negative
37	White	Up to 9th year	1	Yes	No	Yes		Yes	Yes	Yes	No	No	No	No	No	No	No	No	No	No	No	No	Zika positive
22											No	No	No	No	No	No	No	No	No	No			Zika negative
26	Brown	More than 9th year	5	No		No	More than 1 salary		Yes	No	Yes	Yes	No	No	No	No	No	No	No	No	Yes	No	Zika positive
22	Brown	Up to 9th year	4	Yes	Yes	No	More than 1 salary		No	No	No	No	No	No	No	No	No	No	No	No	No	No	Zika negative
30	Brown	Up to 9th year	4	No	No	Yes	More than 1 salary	No	Yes	No	No	No	No	No	No	No	No	No	No	No	Yes	No	Zika positive
24	Negro	Up to 9th year	3	No	No	Yes	Up to 1 salary		Yes	Yes	Yes	No	No	Yes	Yes	No	Yes	Yes	Yes	No	No	No	Zika positive
21	Brown	Up to 9th year	3	No	No	Yes	More than 1 salary	Yes	Yes	Yes	No	No	No	Yes	Yes	No	Yes	Yes	Yes	No	No	No	Zika positive
26	Negro	Up to 9th year	1	Yes	No	Yes	More than 1 salary	No	Yes	No			No	Yes	Yes	No	Yes	Yes	Yes	No	No	No	Zika positive
34											Yes	No	No	No	No	No	No	No	No	No			Zika negative
23	Brown	Up to 9th year	5	No	No	Yes	More than 1 salary	Yes	Yes	No	No	No	No	No	No	No	No	No	No	No	No	No	Zika positive
27													No	No	No	No	No	No	No	No			Zika negative
16	Brown	More than 9th year	1	No	No	No	More than 1 salary		Yes	No	No	No	No	No	No	No	No	No	No	No			Zika negative
27	Negro	Up to 9th year		No	No				Yes	No	Yes	No	No	No	No	No	No	No	No	No			Zika positive
21	Negro	Up to 9th year	1	Yes	No	No	More than 1 salary		No	No	No	No	No	No	No	No	No	No	No	No	Yes	No	Zika negative
41	Brown	Up to 9th year	3	No	Yes	No			Yes	No	No	No	No	Yes	Yes	No	No	Yes	Yes	No	No	No	Zika positive
27	Negro	Up to 9th year	4	No	No	No	More than 1 salary		Yes	No	No	No	No	No	No	No	No	No	No	No	No	No	Zika negative
25	Brown	Up to 9th year	1	No	No	Yes			No	No	No	No	No	No	No	No	No	No	No	No	Yes	No	Zika negative
33	Negro	Up to 9th year	2	Yes	Yes	Yes			Yes	No	No	No	No	No	No	No	No	No	No	No	No	No	Zika negative
15	Brown	Up to 9th year	3	No	No	No	More than 1 salary	No	No	No	Yes	No	No	No	No	No	No	No	No	No	No	No	Zika negative
26	Negro	More than 9th year	1	Yes	No	No	More than 1 salary		Yes	No		Yes	No	No	No	No	No	No	No	No	Yes	No	Zika positive
29	Negro	Up to 9th year	1	Yes	Yes	Yes	More than 1 salary		Yes	No	No	No	No	No	No	No	No	No	No	No	Yes	Yes	Zika negative
24	Brown	More than 9th year	4	Yes	No	Yes	More than 1 salary		Yes	No	No	No	No	No	No	No	No	No	No	No	No	No	Zika positive
27	Brown	More than 9th year	6	No	No	Yes	More than 1 salary		Yes	No	No	No	No	No	No	No	No	No	No	No			Zika positive
26	Brown	More than 9th year	1	No		Yes	More than 1 salary	No	Yes	Yes	Yes	No	No	No	No	No	No	No	No	No	Yes	Yes	Zika negative
15	Brown	More than 9th year	6	No	No	No			No	No	No	No	No	No	No	No	No	No	No	No	No	No	Zika positive
44	Brown	Up to 9th year	5	No	Yes	Yes	More than 1 salary	Yes	Yes	No	No	No	No	No	No	No	No	No	No	No	No	No	Zika positive
24	Brown	Up to 9th year	5	Yes	Yes	No	More than 1 salary		No	No	No	No	No	No	No	No	No	No	No	No	No	No	Zika negative
28	Brown	Up to 9th year	2	No	No	No			Yes	No	No	No	No	No	No	No	No	No	No	No	No	No	Zika negative
36	Brown	Up to 9th year	3	Yes	No	No			No	No	No	No	No	No	No	No	No	No	No	No	Yes	No	Zika negative
26	Negro	Up to 9th year	6	No		No			Yes	No	Yes	Yes	No	No	No	No	No	No	No	No	No	No	Zika positive
20	Negro	Up to 9th year	2	No		No			Yes	No	No	No	No	No	No	No	No	No	No	No			Zika positive
19	Brown	More than 9th year	3	No	No	Yes	More than 1 salary		Yes	No	No	Yes	Yes	No	No	No	No	No	No	No			Zika negative
24	Negro	More than 9th year	6	No	No	No	Up to 1 salary		Yes	No	No	No	No	No	No	No	No	No	No	No	Yes	No	Zika negative
19	Negro	Up to 9th year	1	No		Yes			No	No	No	No	No	Yes	Yes	No	No	No	No	No	Yes	Yes	Zika positive
29	Negro	Up to 9th year	4	Yes	No	No	More than 1 salary		No	No	No	No	No	No	No	No	No	No	No	No	Yes	No	Zika positive
14	Negro	More than 9th year	2	No		No	More than 1 salary		Yes	No	No	No	No	No	No	No	No	No	No	No	No	No	Zika positive
39	Negro	More than 9th year	4	Yes	Yes	No			No	No	No	No	No	No	No	No	No	No	No	No	Yes	No	Zika positive
23		More than 9th year		No		Yes			Yes	No			No	No	No	No	No	No	No	No			Zika negative
36	White	More than 9th year	2	No	No	Yes	Up to 1 salary		Yes	No	No	No	No	No	No	No	No	No	No	No	No	No	Zika negative
22	Negro	Up to 9th year	4	No	No	No			No	No	No	No	No	No	No	No	No	No	No	No	Yes	No	Zika positive
31	Negro	Up to 9th year	4	No	Yes	Yes	More than 1 salary	No	No	No	Yes	No	No	No	Yes	Yes	Yes	No	No	No	No	No	Zika negative
36	Brown	Up to 9th year	1	No		Yes			Yes	No	No	No	No	No	No	No	No	No	No	No	No	No	Zika positive
18	Negro	Up to 9th year	6	No		Yes			Yes	No	No	No	No	No	No	No	No	No	No	No	No	No	Zika positive
29	Negro	More than 9th year	5	Yes	No	No	More than 1 salary		No	No	No	No	No	No	No	No	No	No	No	No	Yes	No	Zika positive
30	Negro	Up to 9th year	4	No	No	Yes	Up to 1 salary	Yes	Yes	No	Yes	Yes	No	No	No	No	No	No	No	No	Yes	Yes	Zika positive
35	Negro	More than 9th year		No	No	Yes	More than 1 salary		Yes	No	No	Yes	Yes	No	No	No	No	No	No	No	No	No	Zika negative
29	White	Up to 9th year	4	Yes	No	No	More than 1 salary		Yes	No	No		No	No	No	No	No	No	No	No			Zika positive
17	Brown	Up to 9th year	3	Yes	No	Yes			Yes	No	No	No	No	Yes	Yes	Yes	Yes	Yes	Yes	Yes	Yes	No	Zika positive
42	Others	Up to 9th year	3	No	No	Yes	More than 1 salary		Yes	No		No	No	No	No	No	No	No	No	No	No	No	Zika positive
38	Brown	Up to 9th year	2	No		Yes	More than 1 salary		Yes	No	No	No	No	No	No	No	No	No	No	No			Zika negative
19	Brown	More than 9th year	5	No		No	More than 1 salary		Yes	No	No	No	No	No	No	No	No	No	No	No	No	No	Zika negative
21	Brown	More than 9th year	7	No		Yes	More than 1 salary		Yes	No		No	No	No	No	No	No	No	No	No	No	No	Zika positive
29	Brown	Up to 9th year	7	No	No	Yes		Yes	Yes	No	No	No	No	No	No	No	No	No	No	No	No	No	Zika negative
30	Negro	Up to 9th year	3	Yes	No	Yes	More than 1 salary		No	No	No	No	No	No	No	No	No	No	No	No	No	No	Zika positive
21	Others	Up to 9th year	3	No		Yes	More than 1 salary		No	No	Yes	No	No	No	No	No	No	No	No	No	Yes	No	Zika positive
14	Brown	More than 9th year	4	No		Yes			No	No	No	No	No	No	Yes	Yes	Yes	Yes	No	No			Zika positive
33	Negro	Up to 9th year	2	Yes	No			No	Yes	No	Yes	No	Yes	No	No	No	No	No	No	No	No	No	Zika positive
32	Brown	Up to 9th year	4	Yes	No	No	More than 1 salary		Yes	No	Yes	No	No	No	No	No	No	No	No	No	No	No	Zika positive
40	Negro	More than 9th year	1	Yes	Yes	Yes	More than 1 salary		Yes	No	Yes	No	No	No	No	No	No	No	No	No	No	No	Zika negative
28	Negro	Up to 9th year	3	Yes	Yes	No	More than 1 salary		No	No	No	No	No	No	No	No	No	No	No	No	No	No	Zika negative
15	Brown	More than 9th year	2	No	No	No	More than 1 salary	No	Yes	No	No	No	No	No	No	No	No	No	No	No	No	No	Zika positive
21	Brown	More than 9th year	5	No		Yes		Yes	No	No	Yes	No	No	No	No	No	No	No	No	No	No	No	Zika positive
20	Brown	More than 9th year	4	No	No	No			Yes	No	Yes	Yes	No	No	No	No	No	No	No	No	No	No	Zika positive
23	Brown	Up to 9th year	5	No		Yes	More than 1 salary		Yes	No	Yes	No	No	Yes	Yes	No	Yes	Yes	Yes	Yes	No	No	Zika positive
30	Negro	More than 9th year	3	No	No	Yes	More than 1 salary	No	No	No	No	No	No	No	No	No	No	No	No	No	Yes	Yes	Zika positive
27	Negro	Up to 9th year	5	No		Yes		Yes	Yes	No	No	No	No	No	No	No	No	No	No	No	No	No	Zika positive
17	Brown	More than 9th year	4	No	No	No		Yes	No	No	No	No	No	No	Yes	No	No	No	No	No	No	No	Zika positive
19	Negro	More than 9th year	3	Yes	Yes	No	More than 1 salary		Yes	No	Yes	No	No	Yes	Yes	Yes	Yes	Yes	Yes	No	No	No	Zika positive
17	Brown	Up to 9th year	2	No	No	Yes	More than 1 salary	No	Yes	No	Yes	No	No	No	No	No	No	No	No	No	No	No	Zika positive
18	Negro	Up to 9th year	1	Yes	No	Yes	More than 1 salary		Yes	Yes	Yes	No	No	No	No	No	No	No	No	No	No	No	Zika positive
18	Brown	Up to 9th year									Yes	No	No	No	Yes	No	Yes	Yes	Yes	Yes	No	No	Zika positive
35											Yes		No	No	No	No	No	No	No	No			Zika negative
20													No	No	No	No	No	No	No	No			Zika negative
27	Negro	Up to 9th year	1	Yes	Yes	No	More than 1 salary		Yes	No	No	No	No	No	No	No	No	No	No	No	No	No	Zika negative
20	Negro	More than 9th year	1	No		Yes			Yes	No	No	No	No	No	No	No	No	No	No	No	No	No	Zika positive
23	Brown	Up to 9th year	3	No		No	More than 1 salary		No	No	No	No	No	Yes	No	No	Yes	No	No	No	No	No	Zika positive
21	Brown	Up to 9th year	4	Yes	Yes	No			No	No	Yes	No	No	No	No	No	No	No	No	No	No	No	Zika negative
22	Negro	Up to 9th year	2	No	No	No			No	No	No	No	No	No	No	No	No	No	No	No	No	No	Zika negative
37	Negro	Up to 9th year	5	Yes	No	No	More than 1 salary	Yes	Yes	No	No	No	No	No	No	No	No	No	No	No	Yes	No	Zika negative
33	Negro	Up to 9th year	3	Yes	No	Yes	More than 1 salary		No	No	No	No	No	No	No	No	No	No	No	No	No	No	Zika negative
30	Negro	Up to 9th year	2	Yes	No	No			No	No	No	No	No	No	No	No	No	No	No	No	Yes	No	Zika positive
20	Negro	Up to 9th year	2	No		No	More than 1 salary		Yes	No	Yes	No	No	No	No	No	No	No	No	No	No	No	Zika positive
28	Negro	Up to 9th year	2	No	Yes	No	Up to 1 salary		Yes	No	Yes	No	No	No	No	No	No	No	No	No	No	No	Zika positive
20	Negro	Up to 9th year	3	Yes	Yes	Yes	More than 1 salary	No	No	No	No	No	No	No	No	No	No	No	No	No	No	No	Zika positive
23	Brown	More than 9th year	2	Yes	Yes	Yes	More than 1 salary			No	No	No	No	No	No	No	No	No	No	No	Yes	No	Zika positive
26	Negro	Up to 9th year	4	Yes	Yes	Yes	Up to 1 salary		Yes	No	No	No	No	No	No	No	No	No	No	No	Yes	No	Zika positive
19		Up to 9th year	4	Yes	Yes	No	More than 1 salary	Yes	No	No	No	Yes	No	No	No	No	No	No	No	No	No	No	Zika negative
22	Brown	Up to 9th year	2	Yes	No	No	More than 1 salary		Yes	No	No	No	No	Yes	Yes	No	Yes	Yes	Yes	No	No	No	Zika positive
29											Yes		No	No	No	No	No	No	No	No			Zika negative
25	Negro	Up to 9th year	1	Yes	No	Yes	More than 1 salary		Yes	No	No	No	No	Yes	Yes	No	Yes	Yes	Yes	No	No	No	Zika positive
24											Yes		No	No	No	No	No	No	No	No			Zika negative
16	Negro	More than 9th year	3	No	No	Yes		Yes	No	No	No	Yes	No	Yes	Yes	Yes	Yes	Yes	Yes	No	No	No	Zika positive
16	Brown	Up to 9th year	2	No		No	More than 1 salary		Yes	No	Yes	No	No	No	No	No	No	No	No	No	No	No	Zika positive
22	Negro	More than 9th year	4	No		No	More than 1 salary		Yes	No	No	No	No	No	No	No	No	No	No	No	Yes	No	Zika positive
32	Brown	More than 9th year	5	Yes	No	Yes	More than 1 salary		Yes	Yes	Yes		No	Yes	Yes	Yes	Yes	No	Yes	No	Yes	Yes	Zika positive
27	Negro	Up to 9th year	3	No	No	Yes			Yes	No	No	No	No	No	No	No	No	No	No	No	No	No	Zika negative
18													No	No	No	No	No	No	No	No			Zika negative
28	Brown	More than 9th year	2	Yes	No	Yes			No	No	No	No	No	No	No	No	No	No	No	No	Yes	Yes	Zika positive
16	Negro	More than 9th year	1	No		No	More than 1 salary		Yes	No	No	No	No	No	No	No	No	No	No	No	No	No	Zika positive
20	Negro	Up to 9th year	3	Yes	No	Yes	Up to 1 salary		Yes	No	No	No	No	No	Yes	No	No	No	No	No	No	No	Zika negative
24	Negro	Up to 9th year	3	No	No	Yes	Up to 1 salary		Yes	No	Yes	No	No	No	No	No	No	No	No	No	No	No	Zika negative
33											No	No	No	No	No	No	No	No	No	No			Zika positive
20	Brown	More than 9th year	7	No	No	No	More than 1 salary		Yes	No	No	No	No	No	No	No	No	No	No	No	Yes	No	Zika positive
22	Negro	Up to 9th year	2	Yes	No	Yes	More than 1 salary		Yes	No	No	No	No	Yes	No	No	Yes	No	Yes	No	Yes	No	Zika positive
22	Brown	More than 9th year	2	Yes	No	No	More than 1 salary		Yes	No	No	No	No	No	No	No	No	No	No	No			Zika positive
28													No	No	No	No	No	No	No	No			Zika positive
23	Brown	Up to 9th year	3	Yes	No	No		No	No	No	No		No	No	No	No	No	No	No	No	No	No	Zika negative
32	Brown	Up to 9th year	1	Yes	No	Yes	More than 1 salary		Yes	No	Yes	No	No	Yes	Yes	No	Yes	Yes	Yes	No	Yes	No	Zika positive
30													No	No	No	No	No	No	No	No			Zika positive
29	White	Up to 9th year	4	No		No	More than 1 salary		Yes	No	No	No	No	No	No	No	No	No	No	No	No	No	Zika positive
31	Negro	Up to 9th year	5	Yes	Yes	No	More than 1 salary		No	No	No	No	No	No	No	No	No	No	No	No			Zika positive
25	Brown	Up to 9th year	3	No		No	More than 1 salary		No	No	Yes	No	No	No	No	No	No	No	No	No	Yes	No	Zika positive
34	Negro	More than 9th year	2	Yes	Yes	No	More than 1 salary		No	No	No	No	No	No	No	No	No	No	No	No	Yes	No	Zika positive
25	Brown	Up to 9th year	5	No		Yes			Yes	No	No	No	No	No	No	No	No	No	No	No	Yes	No	Zika negative
32	Brown	Up to 9th year	2	Yes	No	No			Yes	No	No	No	No	Yes	No	No	No	No	No	No	No	No	Zika positive
26	Brown	Up to 9th year	4	Yes	Yes	No	More than 1 salary		No	No			No	No	No	No	No	No	No	No	No	No	Zika negative
16	Brown	More than 9th year	3	Yes	No	Yes	More than 1 salary		No	No	No	No	No	No	No	No	No	No	No	No	No	No	Zika negative
20		Up to 9th year	3	Yes	Yes	Yes			No	No	No	No	No	No	No	No	No	No	No	No	No	No	Zika positive
32	Brown	Up to 9th year	2	Yes	Yes	No			No	No	Yes	Yes	No	No	No	No	No	No	No	No	No	No	Zika negative
22	Negro	Up to 9th year	1	Yes	No	No		Yes	Yes	No	No	Yes	No	No	No	No	No	No	No	No	No	No	Zika positive
38	Brown	Up to 9th year		No	No	Yes	More than 1 salary		Yes	No	No	No	No	No	No	No	No	No	No	No			Zika negative
26	Brown	Up to 9th year	1	Yes	No	Yes			Yes	No	No	No	No	Yes	Yes	No	No	Yes	Yes	No	No	No	Zika positive
21	Negro	More than 9th year	2	Yes	No	Yes			No	No	Yes	No	No	No	No	No	No	No	No	No	Yes	Yes	Zika positive
25	Negro	Up to 9th year	3	Yes	Yes	No		No	No	No	No	No	No	No	No	No	No	No	No	No	No	No	Zika positive
37	Negro	Up to 9th year	3	No		Yes	More than 1 salary		Yes	No	Yes	Yes	No	No	No	No	No	No	No	No	No	No	Zika negative
16	Negro	Up to 9th year	4	No	No	No	More than 1 salary		No	No	Yes	No	No	No	No	No	Yes	No	Yes	No	No	No	Zika positive
35	Negro	More than 9th year	9	Yes	Yes	No	More than 1 salary	Yes	Yes	No	No	No	No	No	No	No	No	No	No	No	No	No	Zika positive
17	Negro	More than 9th year	1	Yes	No	Yes			Yes	No	No	No	No	No	No	No	No	No	No	No	Yes	No	Zika positive
21	Brown	Up to 9th year	6	No	No	Yes	More than 1 salary		Yes	No	No	Yes	No	No	No	No	No	No	No	No	No	No	Zika negative
15	White	More than 9th year	3	No	Yes	Yes	More than 1 salary	Yes	No	No	No	No	No	No	No	No	No	No	No	No	Yes	No	Zika negative
30	Brown	Up to 9th year	2	Yes	No	No			No	No	No	No	No	No	No	No	No	No	No	No	Yes	No	Zika negative
19	White	Up to 9th year	2	No		Yes	More than 1 salary		No	No	Yes	No	No	No	No	No	No	No	No	No	Yes	No	Zika positive
42	Brown	More than 9th year	10	No		No			Yes	No	No	No	Yes	No	No	No	No	No	No	No	No	No	Zika positive
28	Negro	Up to 9th year	3	No	No	No			Yes	No	No	No	No	Yes	No	No	No	No	No	No	No	No	Zika positive
30	Negro	Up to 9th year	3	No	Yes	Yes			Yes	No			No	No	No	No	No	No	No	No	No	No	Zika negative
22	Negro	Up to 9th year	3	No	Yes	Yes	More than 1 salary	No	Yes	No	No	No	No	No	No	No	No	No	No	No	Yes	No	Zika negative
36	Negro	More than 9th year	4	Yes	No	Yes	More than 1 salary		No	No	No	Yes	No	No	No	No	No	No	No	No	No	No	Zika negative
17	Brown	Up to 9th year	1	Yes	No	Yes			Yes	No	No	No	No	No	Yes	No	Yes	No	No	No	Yes	Yes	Zika positive
43	Brown	Up to 9th year	3	No	No	No	More than 1 salary		No	No	Yes		No	No	No	No	No	No	No	No	No	No	Zika positive
40	Brown	Up to 9th year	1	Yes	No	Yes			Yes	No	No	No	No	No	No	No	No	No	No	No	No	No	Zika negative
31	Negro	More than 9th year	1	No		No			Yes	No	Yes	No	No	No	No	No	No	No	No	No	Yes	Yes	Zika positive
22	Brown	Up to 9th year	4	No	No	No	More than 1 salary	Yes	Yes	No	No	No	No	No	No	No	No	No	No	No	No	No	Zika negative
30	Brown	More than 9th year									No	No	No	No	No	No	Yes	Yes	No	No	No	No	Zika positive
17													No	No	No	No	No	No	No	No			Zika positive
33	Brown	Up to 9th year	5	No		Yes			Yes	No			No	No	No	No	No	No	No	No	No	No	Zika negative
33	Brown	More than 9th year	3	No	Yes	Yes			Yes	No	Yes	No	No	No	No	No	No	No	No	No	No	No	Zika positive
24	Brown	Up to 9th year	1	No	No	Yes	More than 1 salary		Yes	No	No	No	No	No	No	No	No	No	No	No	Yes	Yes	Zika negative
24	Brown	Up to 9th year	4	Yes	No	Yes	More than 1 salary		Yes	No	No	No	No	Yes	No	No	Yes	Yes	Yes	No	No	No	Zika negative
35	Negro	Up to 9th year	4	Yes	No	No	More than 1 salary		No	No	No	No	No	No	No	No	No	No	No	No	Yes	No	Zika negative
19	Brown	Up to 9th year	3	Yes	Yes	Yes	More than 1 salary	No	Yes	No	No	No	No	No	No	No	No	No	No	No	Yes	No	Zika positive
27	Negro	Up to 9th year	8	No		Yes	More than 1 salary	No	Yes	No	No	No	No	No	No	No	No	No	No	No	No	No	Zika negative
24	Brown	Up to 9th year	3	Yes	No	No	More than 1 salary		Yes	No	No	No	No	No	No	No	No	No	No	No	No	No	Zika positive
20													No	No	No	No	No	No	No	No			Zika negative
35	Negro	Up to 9th year	1	No	No	Yes			Yes	No	No	Yes	No	No	No	No	No	Yes	Yes	No	No	No	Zika positive
18													No	No	No	No	No	No	No	No			Zika positive
40	Brown	Up to 9th year	1	No		Yes	Up to 1 salary		Yes	No	No	No	No	No	No	No	No	No	No	No	No	No	Zika negative
28	Negro	Up to 9th year	4	No	No	No	More than 1 salary	Yes	No	No	No	No	No	No	No	No	No	No	No	No	No	No	Zika positive
31	Brown	More than 9th year	1	Yes	Yes	No	More than 1 salary		Yes	No	No	No	No	No	No	No	No	No	No	No	No	No	Zika positive
40	Others	Up to 9th year	3	No	No	Yes	More than 1 salary	Yes	Yes	No	No	No	No	No	No	No	No	No	No	No	No	No	Zika negative
42	Negro	More than 9th year	4	No		Yes	More than 1 salary		Yes	No	Yes	No	No	No	No	No	No	No	No	No	No	No	Zika positive
34	Brown	Up to 9th year	3	Yes	Yes	No	More than 1 salary	No	Yes	No	No	No	No	No	No	No	No	No	No	No	No	No	Zika positive
22	Negro	Up to 9th year	2	No	Yes	No	Up to 1 salary		No	No	No	No	No	No	No	No	No	No	No	No	No	No	Zika positive
22	Negro	Up to 9th year	6	Yes	Yes	No			No	No	No	No	No	No	No	No	No	No	No	No	No	No	Zika positive
29	Negro			Yes	Yes	No				No	No	No	No	No	No	No	No	No	No	No	No	No	Zika positive
19	Brown	Up to 9th year	2	No		Yes			Yes	No	Yes	No	No	No	No	No	No	No	No	No	No	No	Zika positive
15	Brown	Up to 9th year	2	No	No	No			No	No	No	No	No	No	No	No	No	No	No	No	No	No	Zika negative
36											No	No	No	No	No	No	No	No	No	No			Zika negative
35	Brown	Up to 9th year	1	No	No	Yes	More than 1 salary		Yes	No	No	No	No	Yes	Yes	No	Yes	Yes	Yes	Yes	No	No	Zika positive
17	Negro	Up to 9th year	2	Yes	No	Yes	More than 1 salary		No	No	No	No	No	No	No	No	No	No	No	No			Zika positive
18	White	Up to 9th year	1	No	No	Yes	More than 1 salary		Yes	No	No	No	No	No	No	No	No	No	No	No	No	No	Zika positive
20	Negro	Up to 9th year	4	Yes	No	No			No	No	No	No	No	No	No	No	No	No	No	No	No	No	Zika negative
31	Negro	More than 9th year	7	No	No	No	More than 1 salary		No	No	No	No	No	No	No	No	No	No	No	No	Yes	No	Zika negative
27	Negro	Up to 9th year	2	Yes	Yes	No			Yes	No	No	No	No	No	No	Yes	No	No	No	No	Yes	No	Zika negative
34	Others	Up to 9th year	1	Yes	No	No	Up to 1 salary		No	No	No	Yes	No	No	No	No	No	No	No	No	No	No	Zika negative
32	Brown	Up to 9th year	1	No	No	No			No	No	Yes	No	No	No	No	No	No	No	No	No	No	No	Zika negative
16	Brown	Up to 9th year	2	Yes	No	No	More than 1 salary	Yes	No	No	No	No	No	No	No	No	No	No	No	No	No	No	Zika positive
27	Negro	Up to 9th year		Yes	Yes	No	More than 1 salary		No	No	No	No	No	No	No	No	No	No	No	No	No	No	Zika positive
37	Brown	More than 9th year	1	No		Yes	More than 1 salary		No	No	Yes	No	No	No	No	No	No	No	No	No	No	No	Zika positive
23	Negro	Up to 9th year	2	Yes	No	Yes	More than 1 salary		Yes	No	Yes	No	No	No	No	No	No	No	No	No	Yes	Yes	Zika positive
21	Negro	Up to 9th year	3	Yes	No	No	More than 1 salary		Yes	No	No		No	No	No	No	No	No	No	No	No	No	Zika negative
35	Negro	Up to 9th year	4	Yes	Yes	Yes	More than 1 salary		Yes	No	No	No	No	No	No	No	No	No	No	No	No	No	Zika negative
33											No	No	No	No	No	No	No	No	No	No			Zika positive
39	Negro	Up to 9th year	2	No	No	No	More than 1 salary		No	No	No	No	No	No	No	No	No	No	No	No	Yes	No	Zika negative
38	Negro	Up to 9th year	4	Yes	Yes	No			Yes	No	No	No	No	No	No	No	No	No	No	No	No	No	Zika negative
21	Brown	Up to 9th year	2	No		No	More than 1 salary		Yes	No	No	No	No	No	No	No	No	No	No	No	No	No	Zika negative
19	Negro	Up to 9th year	5	Yes	No	Yes			No	No	No	No	No	No	No	No	No	No	No	No	No	No	Zika positive
21	Negro	Up to 9th year	2	Yes	Yes	No			Yes	No	Yes	No	No	No	No	No	No	No	No	No	No	No	Zika negative
17	Brown	Up to 9th year	1	Yes	No	No			Yes	No	No	No	No	No	No	No	No	No	No	No	No	No	Zika positive
32	Negro	Up to 9th year	5	Yes	No	Yes			Yes	No	Yes	No	No	No	No	No	No	No	No	No	No	No	Zika negative
29												No	No	No	No	No	No	No	No	No			Zika positive
37	Brown	More than 9th year	5	Yes	Yes	Yes			No	No	Yes		No	Yes	Yes	No	Yes	Yes	Yes	No	No	No	Zika positive
34	Negro	More than 9th year	6	No	No	Yes	More than 1 salary	Yes	No	No			No	No	No	No	No	No	No	No	Yes	No	Zika positive
16	Brown	More than 9th year	1	No		No	More than 1 salary	No	Yes	No	No	No	No	No	No	No	No	No	No	No	No	No	Zika positive
15	Brown	More than 9th year	4	No	No	No	More than 1 salary		No	No	No	No	No	No	No	No	No	No	No	No			Zika negative
28	Brown	Up to 9th year	3	Yes	No	No			Yes	No	Yes	No	No	Yes	Yes	Yes	Yes	Yes	Yes	No	No	No	Zika negative
22	Negro	More than 9th year	1	No	No	Yes	More than 1 salary	Yes	Yes	Yes	No	No	No	Yes	Yes	No	Yes	Yes	Yes	Yes	No	No	Zika positive
23	Negro	More than 9th year	3	No		No	Up to 1 salary		Yes	No	No	No	No	No	No	No	No	No	No	No	No	No	Zika positive
25	Brown	Up to 9th year	2	Yes	No	No	More than 1 salary	Yes	Yes	No	No	No	No	No	No	No	No	No	No	No	No	No	Zika positive
19	Negro	Up to 9th year	2	No	No	Yes	More than 1 salary	Yes	Yes	No	No	No	No	No	No	No	No	No	No	No	No	No	Zika positive
18	Brown	Up to 9th year	2	Yes	Yes	Yes	More than 1 salary	No	Yes	No	No	No	No	No	No	No	No	No	No	No	No	No	Zika positive
28	Brown	Up to 9th year	3	Yes	No	Yes	More than 1 salary		No	No	No	No	No	No	No	No	No	No	No	No	Yes	No	Zika negative
17	Negro	Up to 9th year	3	No	No	No		No	Yes	No	No	No	No	No	No	No	No	No	No	No	No	No	Zika negative
40	Negro	Up to 9th year	4	Yes	Yes	No			Yes	No	No	No	No	No	No	No	No	No	No	No	No	No	Zika negative
33	Negro	Up to 9th year	2	Yes	Yes	Yes			Yes	No	Yes	No	No	No	Yes	No	Yes	Yes	Yes	No	No	No	Zika negative
34	Negro	Up to 9th year	1	No	No	Yes	More than 1 salary		Yes	No	No	No	No	No	No	No	No	No	No	No	No	No	Zika negative
28	Brown	Up to 9th year	4	No	No	No			No	No	No	Yes	No	No	No	No	No	No	No	No	Yes	No	Zika positive
22	Negro	Up to 9th year		Yes	Yes	No		No	No	No	No	No	No	No	No	No	No	No	No	No	No	No	Zika positive
25	Negro	Up to 9th year	4	Yes	Yes	No	More than 1 salary		Yes	No	No	No	No	No	No	No	No	No	No	No	No	No	Zika negative
34	Brown	More than 9th year	5	Yes	Yes	Yes			Yes	Yes	No	No	No	Yes	Yes	No	No	Yes	Yes	No	No	No	Zika positive
34	Negro	Up to 9th year	4	Yes	Yes	Yes	More than 1 salary	Yes	No	No	No	No	No	No	No	No	No	No	No	No	No	No	Zika positive
30	Negro	More than 9th year	4	No	No	Yes	More than 1 salary	Yes	No	No	No	No	Yes	Yes	Yes	No	Yes	Yes	Yes	No	Yes	Yes	Zika positive
23	Negro	Up to 9th year	2	Yes	No	No	More than 1 salary		No	No	No	No	No	No	No	No	No	No	No	No	No	No	Zika negative
34	Negro	Up to 9th year		Yes	No	No			Yes	No	Yes	No	No	Yes	Yes	Yes	Yes	Yes	Yes	No	No	No	Zika positive
33	Brown	Up to 9th year	4	Yes	No	No		No	No	No	Yes	No	No	No	No	No	No	No	No	No	No	No	Zika positive
28	Negro	Up to 9th year	3	Yes	No	No	More than 1 salary		Yes	No	No	No	No	Yes	Yes	Yes	Yes	Yes	Yes	No	No	No	Zika positive
36	Brown	More than 9th year	4	Yes	Yes	Yes			No	No	No	No	No	No	No	No	No	No	No	No	No	No	Zika negative
25	Brown	Up to 9th year	2	No		No			No	No	No	No	No	No	No	No	No	No	No	No	No	No	Zika positive
28	Brown	Up to 9th year	3	No		No	More than 1 salary		Yes	No	No	No	No	No	No	No	No	No	No	No	No	No	Zika negative
33	Brown	Up to 9th year	8	Yes	Yes	Yes	More than 1 salary		No	No	No	Yes	No	No	No	No	No	No	No	No			Zika positive
23	Brown	Up to 9th year	1	No	No	Yes	More than 1 salary		No	No	No	No	No	No	No	No	No	No	No	No			Zika positive
23	Negro	More than 9th year	6	No	No	No		Yes	No	No	No	No	No	No	No	No	No	No	No	No	Yes	No	Zika positive
21		More than 9th year	5	No	No	Yes			No	No			No	No	No	No	No	No	No	No			Zika negative
27	Brown	Up to 9th year	3	Yes	Yes	No	More than 1 salary	No	Yes	No	No	No	No	No	No	No	No	No	No	No	Yes	No	Zika negative
28	Brown	Up to 9th year	2	No		Yes	More than 1 salary		Yes	No	No	No	No	No	No	No	No	No	No	No	No	No	Zika negative
14	Negro	More than 9th year	5	No		No	More than 1 salary		No	No	No	No	No	No	No	No	No	No	No	No	No	No	Zika negative
16	Brown	More than 9th year	1	Yes	No	Yes	Up to 1 salary		No	No	Yes	No	No	No	No	No	No	No	No	No	No	No	Zika positive
31	Negro	Up to 9th year	3	No	No	Yes	More than 1 salary	No	No	No			No	No	No	No	No	No	No	No	No	No	Zika negative
32											No	No	No	No	No	No	No	No	No	No			Zika negative
20	Brown	Up to 9th year	2	Yes	No	Yes	More than 1 salary		No	No	No	No	Yes	No	No	No	No	No	No	No	No	No	Zika negative
22	Negro	Up to 9th year	3	Yes	Yes	Yes	More than 1 salary		No	No	No	No	No	No	No	No	No	No	No	No	No	No	Zika positive
21											Yes	No	No	No	No	No	No	No	No	No			Zika negative
34	Brown	Up to 9th year	1	No		Yes	More than 1 salary		Yes	No	No	No	No	Yes	No	Yes	Yes	No	Yes	No	No	No	Zika positive
20	Brown	Up to 9th year	5	Yes	Yes	Yes	More than 1 salary		Yes	No	Yes	No	No	Yes	Yes	Yes	No	Yes	Yes	No	No	No	Zika positive
35	Brown	More than 9th year	4	No	No	Yes			No	No	No	No	No	No	No	No	No	No	No	No	No	No	Zika negative
36	Brown	Up to 9th year	1	Yes	No	Yes	More than 1 salary		Yes	No	Yes	No	No	No	No	No	No	No	No	No			Zika positive
20	Brown	Up to 9th year	2	No		Yes	More than 1 salary		Yes	No	Yes	No	No	No	No	No	No	No	No	No	No	Yes	Zika positive
26	Negro	Up to 9th year	3	Yes	Yes	No	More than 1 salary		Yes	No	No	No	No	No	No	No	No	No	No	No	Yes	No	Zika negative
19	Negro	Up to 9th year	3	Yes	No	No	More than 1 salary		Yes	Yes	No	No	No	No	No	No	No	No	No	No	No	No	Zika negative
26	Negro	Up to 9th year	2	No	No	Yes			Yes	No	No	No	No	No	No	No	No	No	No	No	No	No	Zika negative
22	Negro			No		Yes				No	No	Yes	Yes	No	No	No	No	No	No	No	No	No	Zika positive
19	Negro	Up to 9th year	5	Yes	Yes	Yes		Yes	No	No	No	No	No	No	No	No	No	No	No	No	Yes	No	Zika positive
21	Brown	Up to 9th year	4	No	No		Up to 1 salary	No	No	No	No	No	No	No	No	No	No	No	No	No	Yes	No	Zika positive
25	White	Up to 9th year	9	No	No	No	More than 1 salary	No	No	No	No	No	No	No	No	No	No	No	No	No	No	No	Zika negative
36	Negro	Up to 9th year	2	No	No	Yes			Yes	No	No	Yes	No	No	No	No	No	No	No	No	No	No	Zika negative
27	Negro	Up to 9th year	3	Yes	Yes	Yes	More than 1 salary		Yes	No	No	No	No	No	No	No	No	No	No	No	No	No	Zika positive
22	Negro	Up to 9th year	3	Yes	No	Yes		No	No	No	No	No	No	Yes	No	No	No	No	No	No	No	No	Zika positive
28	Brown	Up to 9th year		No		Yes			Yes	No	No	No	No	No	No	No	No	No	No	No	No	No	Zika positive
23	Negro	More than 9th year	4	No		No	More than 1 salary		Yes	No	No	No	No	No	No	No	No	No	No	No	No	No	Zika positive
33	Negro	More than 9th year	4	Yes	Yes	Yes	More than 1 salary	No	Yes	No	No	No	No	No	No	No	No	No	No	No	No	No	Zika negative
32	Negro	Up to 9th year	3	No	No	No	Up to 1 salary		No	No		No	No	No	No	No	No	No	No	No	Yes	No	Zika negative
19	Brown	Up to 9th year	2	Yes	Yes	No			No	No	No	No	No	No	No	No	No	No	No	No	No	No	Zika positive
25	Brown	Up to 9th year	1	No	No	Yes	More than 1 salary	Yes	No	Yes	No	No	No	No	No	No	No	No	No	No	No	No	Zika positive
20	Negro	More than 9th year	3	No		Yes			Yes	No	Yes	No	No	Yes	No	No	Yes	Yes	No	Yes	No	No	Zika positive
20	Brown	Up to 9th year									Yes	No	No	Yes	Yes	No	Yes	Yes	Yes	Yes	No	No	Zika positive
39	Brown	Up to 9th year	2	Yes	Yes	No			Yes	No	No	No	No	No	No	No	No	No	No	No	Yes	No	Zika positive
33	Brown	More than 9th year	3	No		Yes	More than 1 salary		Yes	No	No	No	Yes	No	No	No	No	No	No	No			Zika negative
21	Brown	Up to 9th year	5	Yes	Yes	No			Yes	No	No	No	No	No	No	No	No	No	No	No	No	No	Zika positive
20	Negro	Up to 9th year	3	No	No	Yes	More than 1 salary	Yes	Yes	No	No	No	No	No	No	No	No	No	No	No	No	No	Zika positive
17	Negro	Up to 9th year	5	Yes	Yes	Yes	More than 1 salary		No	No	No	No	No	No	No	No	No	No	No	No			Zika positive
18	Negro	Up to 9th year	3	Yes	No	Yes	More than 1 salary		No	No	No	No	No	No	No	No	No	No	No	No			Zika positive
17												No	No	No	No	No	No	No	No	No			Zika positive
27		Up to 9th year		Yes	Yes	No		No	No	No	Yes	No	No	No	No	No	No	No	No	No			Zika positive
28	Negro	Up to 9th year	1	Yes	Yes	Yes	More than 1 salary		No	No	Yes	No	No	No	No	No	No	No	No	No	No	No	Zika positive
36	Negro	Up to 9th year	2	Yes	Yes	Yes			Yes	No	Yes	No	No	No	No	No	No	No	No	No			Zika negative
28	Negro	Up to 9th year	3	Yes	No	No	More than 1 salary		No	No	No	No	No	No	No	No	No	No	No	No	No	No	Zika negative
22	Negro	Up to 9th year	1	No		Yes	More than 1 salary		Yes	No	Yes	No	No	Yes	Yes	Yes	Yes	Yes	Yes	No	No	No	Zika positive
36	Brown	Up to 9th year	2	Yes	No	No	More than 1 salary		No	No	No	No	No	No	No	No	No	No	No	No	No	No	Zika negative
28	Negro	More than 9th year	4	No	No	No	More than 1 salary		No	No	No	No	No	No	No	No	No	No	No	No			Zika positive
20	Negro	Up to 9th year	4	No	No	No	More than 1 salary		No	No	No	No	No	No	No	No	No	No	No	No	Yes	No	Zika positive
29	Negro	Up to 9th year	3	No		No			No	No	No	No	No	Yes	Yes	No	Yes	Yes	Yes	No	Yes	No	Zika positive
28	Negro	More than 9th year	4	No		No			Yes	No	No	No	No	Yes	Yes	No	Yes	Yes	Yes	No	No	No	Zika positive
21	Brown	More than 9th year	4	Yes	No	Yes	More than 1 salary	No	Yes	No	No	No	No	No	No	No	No	No	No	No	Yes	Yes	Zika positive
18	Negro	Up to 9th year	5	No		No			No	No	No	No	No	Yes	No	No	No	No	No	No	No	No	Zika positive
33	Brown	Up to 9th year	1	No		Yes	More than 1 salary		Yes	No	No	No	No	No	No	No	No	No	No	No	No	No	Zika negative
33	Negro	Up to 9th year	1	Yes	Yes	Yes			Yes	No	No	No	No	No	No	No	No	No	No	No	No	No	Zika positive
20	Negro	Up to 9th year	1	Yes	No	Yes			No	No	No	No	No	Yes	Yes	No	Yes	Yes	Yes	No	No	No	Zika positive
26													No	No	No	No	No	No	No	No			Zika negative
18	White	Up to 9th year	8	Yes	Yes	No			No	No	No	No	No	No	No	No	No	No	No	No	Yes	No	Zika negative
37	Brown	Up to 9th year	1	No	No	No	Up to 1 salary		Yes	No	No	No	No	No	No	No	No	No	No	No	No	No	Zika negative
26	Brown	Up to 9th year	3	Yes	Yes	Yes	More than 1 salary		No	No	No	No	No	Yes	No	No	No	No	No	No	No	No	Zika positive
19	Brown	Up to 9th year	2	Yes	No	No	More than 1 salary		Yes	No	Yes	No	No	No	No	No	No	No	No	No	No	No	Zika positive
21	Negro	Up to 9th year	2	No		Yes	More than 1 salary		Yes	No	No	No	No	No	No	No	No	No	No	No	Yes	Yes	Zika negative
13	Negro	Up to 9th year	4	No	No	Yes			No	No	No	No	No	No	No	No	No	No	No	No	No	No	Zika positive
35	Brown	More than 9th year	1	Yes	No	Yes	More than 1 salary		Yes	No	No	No	No	No	No	No	No	No	No	No	No	No	Zika negative
21	Negro	Up to 9th year	5	No	No	Yes		Yes	Yes	No	No	No	No	No	No	No	No	No	No	No	No	No	Zika positive
15	Brown	More than 9th year	1	No		No			No	No	No	No	No	No	No	No	No	No	No	No	Yes	No	Zika positive
19	Brown	More than 9th year									No	No	No	No	No	No	No	No	No	No	Yes	No	Zika positive
22	Negro	Up to 9th year	2	Yes	Yes	Yes	More than 1 salary		Yes	No	No	No	No	No	No	No	No	No	No	No	No	Yes	Zika negative
32	Negro	Up to 9th year	1	Yes	Yes	No			No	No	Yes	No	No	No	No	No	No	No	No	No	No	No	Zika negative
23	Brown	Up to 9th year	2	Yes	Yes	Yes	More than 1 salary		No	No	No	No	No	No	No	No	No	No	No	No	No	No	Zika positive
23	Negro	More than 9th year	1	No		Yes			Yes	No	No	No	No	No	No	No	No	No	No	No	No	No	Zika negative
34	Brown	Up to 9th year	1	No	No	Yes	More than 1 salary		Yes	Yes	Yes	No	No	No	No	No	No	No	No	No	Yes	No	Zika positive
25	Brown	Up to 9th year	4	No	No	Yes	More than 1 salary		No	No	Yes	No	No	No	No	No	No	No	No	No			Zika negative
36	Brown	Up to 9th year	6	No	No	Yes	More than 1 salary	Yes	Yes	Yes	No	No	No	No	No	No	No	No	No	No	No	No	Zika negative
26	Brown	Up to 9th year	4	No	No	No	More than 1 salary		Yes	No			No	No	No	No	No	No	No	No	No	No	Zika negative
33	Brown	More than 9th year	2	No		No	More than 1 salary		Yes	No	No	No	No	No	No	No	No	No	No	No	No	No	Zika negative
39	Negro	Up to 9th year	1	Yes	No	Yes			Yes	No	Yes	No	No	No	No	No	No	No	No	No	No	No	Zika positive
37	Brown	Up to 9th year	4	Yes	No	No	More than 1 salary		No	No	No	No	No	No	No	No	No	No	No	No	No	No	Zika positive
20	Negro	Up to 9th year	1	No	No	Yes			Yes	No	No	Yes	No	No	No	No	No	No	No	No	No	No	Zika positive
22	Negro	More than 9th year	4	No	No	No	More than 1 salary		Yes	No	Yes	Yes	No	No	Yes	No	No	No	No	No	No	No	Zika positive
36	Negro	More than 9th year	6	Yes	No	No	More than 1 salary	Yes	No	No	Yes	No	No	No	No	No	No	No	No	No	No	No	Zika negative
24	Negro	Up to 9th year	2	No		No	More than 1 salary		No	No		No	No	No	No	No	No	No	No	No	No	No	Zika positive
22	Brown	Up to 9th year									No	No	No	No	No	No	Yes	Yes	No	No	No	No	Zika positive
36	Negro	More than 9th year	6	No	No	Yes	More than 1 salary	Yes	Yes	No	No	No	No	No	No	No	No	No	No	No	No	No	Zika positive
17	Brown	Up to 9th year	8	No		Yes	More than 1 salary		Yes	No	No	Yes	No	No	No	No	No	No	No	No	Yes	No	Zika positive
23	Negro	Up to 9th year	4	No		Yes			Yes	No	No	No	No	No	No	No	No	No	No	No	No	No	Zika positive
28	Negro	Up to 9th year	3	No	No	Yes			Yes	No	No	No	No	No	No	No	No	No	No	No	Yes	No	Zika positive
29	Negro	More than 9th year	2	Yes	Yes	Yes	More than 1 salary		Yes	No	Yes	No	No	Yes	No	No	Yes	Yes	No	Yes	No	No	Zika positive
31	Negro	Up to 9th year	3	Yes	Yes	No	More than 1 salary		Yes	No	No	No	No	No	No	No	No	No	No	No	No	No	Zika negative
31	Negro	Up to 9th year	4	Yes	Yes	Yes	More than 1 salary	Yes	No	No	No	No	No	No	No	No	No	No	No	No	No	No	Zika negative
32	Brown	Up to 9th year	4	Yes	Yes	Yes	More than 1 salary	No	Yes	No	No	No	No	No	No	No	No	No	No	No	No	No	Zika positive
18	Negro	More than 9th year	4	No	No	Yes		Yes	Yes	No	Yes	Yes	No	No	No	No	No	No	No	No	Yes	No	Zika positive
32	Negro	Up to 9th year		No		Yes			Yes	No		No	No	No	No	No	No	No	No	No	No	Yes	Zika negative
22	Negro	More than 9th year	5	No	No	Yes	More than 1 salary		No	No	No	No	No	No	No	No	No	No	No	No			Zika negative
17	Negro	Up to 9th year	3	No	No	No	More than 1 salary		No	No	No	No	No	No	No	No	No	No	No	No			Zika negative
27	Brown	Up to 9th year	3	Yes	No	No			No	No	No	No	No	No	No	No	No	No	No	No	Yes	No	Zika positive
19													No	No	No	No	No	No	No	No			Zika negative
21	Negro	Up to 9th year	2	Yes	No	No	More than 1 salary		No	No	No	No	No	No	No	No	No	No	No	No	Yes	No	Zika negative
17	Brown	Up to 9th year	6	No	No	No	More than 1 salary	Yes	No	No	No	No	No	No	No	No	No	No	No	No	Yes	No	Zika negative
20	Negro	More than 9th year	3	Yes	No	No		Yes	No	No	No	No	No	No	No	No	No	No	No	No	No	No	Zika positive
29	Brown	Up to 9th year	2	Yes	No	No			No	No	No	No	No	Yes	No	No	No	Yes	No	No	No	No	Zika positive
20													No	No	No	No	No	No	No	No			Zika positive
35	Brown	More than 9th year	4	No					Yes	No	No	No	No	No	No	No	No	No	No	No	No	No	Zika positive
14	Negro	More than 9th year	1	No	No	Yes			No	No	No	No	No	No	No	No	No	No	No	No	No	No	Zika negative
37	Negro	Up to 9th year	3	Yes	Yes	Yes	More than 1 salary	No	Yes	No	Yes	No	No	No	No	No	No	No	No	No	No	No	Zika positive
20	Negro	More than 9th year	1	No		No			Yes	No	Yes	No	No	No	No	No	No	No	No	No	Yes	No	Zika positive
16	Brown	Up to 9th year	5	No	No	Yes		No	No	No	No	No	No	No	No	No	No	No	No	No	Yes	No	Zika negative
35	Negro	More than 9th year	1	Yes	No	No	More than 1 salary		No	No	Yes	No	No	No	No	No	No	No	No	No	No	No	Zika negative
25	Negro	Up to 9th year	3	No	No	No	More than 1 salary	Yes	Yes	Yes	No	No	No	No	Yes	No	No	Yes	No	No	Yes	No	Zika positive
20	Brown	More than 9th year	3	No		Yes	More than 1 salary		Yes	No	No	No	No	No	No	No	No	No	No	No	Yes	No	Zika negative
33	Negro	More than 9th year	2	No	No	Yes		Yes	Yes	No	Yes	No	No	No	No	No	No	No	No	No	Yes	No	Zika positive
26	Brown	Up to 9th year									Yes	No	No	No	No	Yes	Yes	Yes	Yes	No	No	No	Zika positive
24	Brown	Up to 9th year	3	No	No	No	More than 1 salary		No	No	No	No	No	No	No	No	No	No	No	No	No	No	Zika negative
15	Brown	Up to 9th year	3	No	No	No			Yes	No	No	No	No	No	No	No	No	No	No	No	No	No	Zika negative
29	Negro			Yes	Yes	Yes				No			No	No	No	No	No	No	No	No	No	No	Zika positive
16													No	No	No	No	No	No	No	No			Zika negative
29	White	Up to 9th year	3	Yes	Yes	Yes	More than 1 salary		Yes	No	No	No	No	Yes	Yes	No	Yes	Yes	Yes	No	No	No	Zika positive
29	Brown	More than 9th year	3	Yes	No	Yes	More than 1 salary		Yes	No	No	No	No	No	No	No	No	No	No	No	No	No	Zika negative
22	Negro	More than 9th year	1	Yes	Yes	Yes			No	No	No	No	No	No	No	No	No	No	No	No	Yes	No	Zika negative
26	White	Up to 9th year	1	No		Yes			Yes	No	Yes	No	No	Yes	No	No	No	No	No	No	No	No	Zika positive
28													No	No	No	No	No	No	No	No			Zika negative
31	Negro	Up to 9th year	5	No	No	Yes	More than 1 salary		No	No	No	No	No	No	No	No	No	No	No	No	No	No	Zika positive
16	Brown	More than 9th year	1	No	No	Yes	More than 1 salary		No	No	No	No	No	No	No	No	No	No	No	No	No	No	Zika negative
36	Brown	Up to 9th year	2	No		No	More than 1 salary		No	No	No	No	No	No	No	No	No	No	No	No	No	No	Zika positive
32													No	No	No	No	No	No	No	No			Zika positive
26	Negro	More than 9th year	1	Yes	Yes	No			Yes	No	No	No	No	No	No	No	No	No	No	No	Yes	Yes	Zika negative
37	Negro			Yes	Yes	No	More than 1 salary			No	Yes	No	No	No	No	No	No	No	No	No	No	No	Zika positive
38	Negro	Up to 9th year	1	No		Yes			Yes	No	No	No	No	No	No	No	No	No	No	No	No	No	Zika negative
17	Brown	Up to 9th year	4	No	No	No		Yes	No	No	No	No	No	No	No	No	No	No	No	No	No	No	Zika positive
39	Negro	Up to 9th year	1	Yes	No	Yes	More than 1 salary		No	No	No	No	Yes	No	No	No	No	No	No	No	Yes	No	Zika positive
31	Negro	Up to 9th year	4	No	No	Yes	Up to 1 salary		Yes	No	No	No	No	No	No	No	No	No	No	No	No	No	Zika positive
33	Negro	Up to 9th year	2	No		No	More than 1 salary		No	No			No	No	No	No	No	No	No	No	No	No	Zika negative
30	Brown	Up to 9th year	3	Yes	Yes	Yes	More than 1 salary		No	No	No		No	No	No	No	No	No	No	No	No	No	Zika negative
15	Brown	More than 9th year	3	Yes	No	Yes	More than 1 salary	Yes	Yes	No	No	No	No	No	No	No	No	No	No	No	No	No	Zika positive
19	Negro	Up to 9th year	3	No		Yes			No	No	No	No	No	No	No	No	No	No	No	No	No	No	Zika negative
33	Brown	More than 9th year	5	No	No	Yes	More than 1 salary	Yes	Yes	Yes	Yes	No	No	No	No	No	No	No	No	No	No	No	Zika positive
20	Negro	More than 9th year	3	No	No	Yes	More than 1 salary	Yes	Yes	No	No	No	No	No	No	No	No	No	No	No	No	No	Zika positive
22											No	No	No	No	No	No	No	No	No	No			Zika negative
25											No		No	No	No	No	No	No	No	No			Zika negative
22	Negro	Up to 9th year	3	Yes	No	Yes			Yes	No	No	No	No	Yes	Yes	No	Yes	Yes	Yes	No	No	No	Zika positive
18	Brown	More than 9th year	2	No	No	Yes			Yes	No	No	No	No	No	Yes	No	Yes	Yes	Yes	No	No	No	Zika positive
14													No	No	No	No	No	No	No	No			Zika negative
33	Negro	More than 9th year	6	Yes	No	Yes	More than 1 salary		No	No	No	No	No	No	No	No	No	No	No	No			Zika positive
17	Negro	More than 9th year		No		Yes	More than 1 salary		Yes	No	No		No	No	No	No	No	No	No	No	Yes	No	Zika positive
33											Yes		No	No	No	No	No	No	No	No			Zika positive
20	Brown	Up to 9th year	4	Yes	No	No			No	Yes	No	No	No	No	No	No	No	No	No	No	No	No	Zika negative
22													No	No	No	No	No	No	No	No			Zika positive
26	Negro	Up to 9th year	6	No		Yes			Yes	Yes	No		No	No	No	No	No	No	No	No	Yes	Yes	Zika positive
27	Brown	Up to 9th year	2	No		No	More than 1 salary	Yes	No	No	No	No	No	No	No	No	No	No	No	No	Yes	Yes	Zika positive
27	Brown	More than 9th year	2	Yes	Yes	Yes	More than 1 salary	Yes	No	No	No	No	No	No	No	No	No	No	No	No	No	No	Zika positive
22	Brown	More than 9th year	5	Yes	No	No	More than 1 salary		Yes		No	No	No	No	No	No	No	No	No	No	Yes	Yes	Zika positive
20	Brown	Up to 9th year	3	Yes	No	No	More than 1 salary		No	No	No		No	No	No	No	No	No	No	No			Zika positive
20	Negro	More than 9th year	4	No		No	More than 1 salary		No	No	No	No	No	No	No	No	No	No	No	No	Yes	No	Zika negative
19	Negro	More than 9th year									No	No	No	No	No	No	No	No	No	No	Yes	No	Zika positive
34													No	No	No	No	No	No	No	No			Zika positive
34	Negro	More than 9th year	3	Yes	Yes	Yes			Yes	No	No	No	No	No	No	No	No	No	No	No	No	No	Zika negative
34													No	No	No	No	No	No	No	No			Zika negative
17	Negro	Up to 9th year	3	No	No	No	Up to 1 salary		No	No	No	No	No	No	No	No	No	No	No	No	No	No	Zika positive
35	Brown	Up to 9th year	2	Yes	Yes	No	More than 1 salary		No	No	No	No	No	No	No	No	No	No	No	No	No	No	Zika positive
33													No	No	No	No	No	No	No	No			Zika negative
21											No	No	No	No	No	No	No	No	No	No			Zika positive
28	Negro	Up to 9th year	3	Yes	Yes	Yes	More than 1 salary		No	No	Yes	No	No	No	No	No	No	No	No	No	No	No	Zika negative
15	Negro	Up to 9th year	7	Yes	No	No			No	No	No	No	No	No	No	No	No	No	No	No	No	No	Zika positive
14	Negro	More than 9th year	4	No	No	Yes	More than 1 salary	Yes	No	No	No	No	No	Yes	Yes	Yes	No	Yes	Yes	No	Yes	No	Zika positive
28	Negro	Up to 9th year	2	Yes	Yes	Yes	More than 1 salary		Yes	No	No	No	No	No	No	No	No	No	No	No	Yes	No	Zika positive
25	Brown	Up to 9th year	3	No	No	Yes	More than 1 salary	No	No	No	No	No	No	No	No	No	No	No	No	No	No	No	Zika negative
20	Brown	Up to 9th year	8	No	No	No	More than 1 salary		No	No	No	No	No	No	No	No	No	No	No	No	No	No	Zika negative
34													No	No	No	No	No	No	No	No			Zika positive
30													No	No	No	No	No	No	No	No			Zika negative
19													No	No	No	No	No	No	No	No			Zika positive
19													No	No	No	No	No	No	No	No			Zika positive
20													No	No	No	No	No	No	No	No			Zika positive
23	Negro	Up to 9th year	5	No	No	Yes	More than 1 salary		Yes	No	No	Yes	No	Yes	Yes	No	Yes	Yes	Yes	Yes	Yes	No	Zika positive
23	Brown	More than 9th year	5	No	No	No	More than 1 salary	Yes	No	No	No	No	No	No	No	No	No	No	No	No	Yes	No	Zika positive
40	Brown	More than 9th year	3	No	No	Yes	More than 1 salary		Yes	No	Yes	Yes	No	No	No	No	No	No	No	No	No	No	Zika positive
19	Brown	Up to 9th year	2	Yes	No	Yes			No	No	No	No	No	No	No	No	No	No	No	No	Yes	No	Zika negative
35	Negro	Up to 9th year	3	No	No	Yes	More than 1 salary	No	Yes	No	No	No	No	No	No	No	No	No	No	No	No	No	Zika positive
24													No	No	No	No	No	No	No	No			Zika positive
38	Brown	Up to 9th year	4	No		Yes	Up to 1 salary		Yes	No	No	No	No	No	No	No	No	No	No	No	No	No	Zika positive
24	Brown	Up to 9th year	4	No		No	More than 1 salary		Yes	No	No	No	No	No	No	No	No	No	No	No	No	No	Zika negative
26	Negro	Up to 9th year	4	No	No	Yes	More than 1 salary	Yes	No	No	No	No	No	No	No	No	No	No	No	No	No	No	Zika negative
27	Negro	Up to 9th year	1	No		Yes	More than 1 salary		Yes	No	No	No	No	No	No	No	No	No	No	No	No	No	Zika positive
35	Brown	Up to 9th year	3	No	No	No	More than 1 salary	No	Yes	No	No	No	No	Yes	No	No	Yes	Yes	Yes	No	No	No	Zika positive
22	Negro	Up to 9th year	3	Yes	No	Yes	More than 1 salary	Yes	Yes	No	Yes	No	No	No	No	No	No	No	No	No	No	No	Zika positive
29	White	Up to 9th year	1	Yes	No	Yes			Yes	No	No	No	No	No	No	No	No	No	No	No	No	No	Zika negative
25	White	More than 9th year	8	No	No	Yes	Up to 1 salary	No	Yes	No	No	No	No	No	No	No	No	No	No	No	No	No	Zika positive
36	Brown	Up to 9th year	5	No	No	No	More than 1 salary	Yes	No	No	Yes	No	No	No	No	No	No	No	No	No	No	No	Zika negative
													No	No	No	No	No	No	No	No			Zika positive
16	Brown	More than 9th year		No					No	No	No	No	No	No	No	No	No	No	No	No	No	No	Zika positive
17													No	No	No	No	No	No	No	No			Zika positive
30	Negro	Up to 9th year	3	Yes	Yes	Yes		No	Yes	No	No	No	No	No	No	No	No	No	No	No	No	No	Zika negative
13													No	No	No	No	No	No	No	No			Zika positive
29													No	No	No	No	No	No	No	No			Zika positive
24		Up to 9th year	3	Yes	Yes	Yes		No	No				No	No	No	No	No	No	No	No			Zika negative
25	Brown	Up to 9th year	3	Yes	No	No	More than 1 salary		No	No	No	No	No	No	No	No	No	No	No	No	No	No	Zika negative
35	Negro	Up to 9th year	4	No		No		Yes	No	No	No	No	No	No	No	No	No	No	No	No	No	No	Zika negative
32	Negro	Up to 9th year	3	No	No	Yes	More than 1 salary		Yes	No	No	No	No	No	No	No	No	No	No	No	No	No	Zika positive
28	Brown	Up to 9th year	3	No	No	No	More than 1 salary	No	No	No	No	No	No	No	No	No	No	No	No	No	No	No	Zika positive
32	Brown	Up to 9th year	4	No	No	Yes			Yes	No	Yes	Yes	No	No	No	No	No	No	No	No	No	No	Zika positive
24	Negro	Up to 9th year	1	Yes	Yes	Yes	More than 1 salary		Yes	No	No	No	No	No	No	No	No	No	No	No	No	No	Zika negative
31	Negro	Up to 9th year	8	Yes	No	Yes	More than 1 salary	No	Yes	No	No	No	No	No	No	No	No	No	No	No	Yes	No	Zika positive
37	White	Up to 9th year	2	Yes	No	Yes			Yes	No	Yes	No	No	Yes	No	No	No	Yes	No	No	No	No	Zika positive

## Sheet: Table_S1
Unable to offer children healthy diet	Reduction or food restriction due to lack of money	Weight loss due to not having money for food	Not enough resources to have a healthy and varied diet	Children did not eat enough due to lack of money	Reduced meal portion sizes or skipped meals due to lack of money	Eat less than you should because you do not have enough money	Went without eating for a whole day or just had one meal because you do not have money	Reduced the portion size of your children's meals due to lack of money	Children have already skipped a meal because they don't have enough money	ZIKV result
Yes	Yes	No	No	No	No	No	No	No	No	Zika positive
Yes	Yes	No	Yes	Yes	Yes	Yes	Yes	Yes	Yes	Zika positive
Yes	Yes	No	Yes	No	Yes	Yes	Yes	No	No	Zika positive
No	Yes	No	Yes	No		No	No	No	No	Zika negative
No	Yes	No	No	No	No	No	No	No	No	Zika positive
No	Yes	No	Yes	No	Yes	Yes	No	No	No	Zika positive
Yes	Yes	No	Yes	No	No	No	No	No	No	Zika positive
No	No	No	No	No	No	No	No	No	No	Zika positive
Yes	Yes	Yes	Yes	No	Yes	Yes	Yes	Yes	No	Zika positive
Yes	No	No	Yes	No	No	No	No	No	No	Zika negative
Yes	Yes	No	Yes	Yes	No	Yes	Yes	Yes	Yes	Zika positive
No	No	No	Yes	No	No	Yes	Yes	No	No	Zika positive
Yes	Yes	Yes	Yes	No	Yes	Yes	Yes	No	No	Zika positive
Yes	No	No	Yes	No	No	No	No	No	No	Zika negative
No	Yes	No	No	No	Yes	No	No	No	No	Zika negative
No	No	Yes	Yes	No	Yes	Yes	No	No	No	Zika positive
Yes	Yes	No	No	No	Yes	No	No	No	No	Zika negative
No	Yes	No	Yes	Yes	No	Yes	No	No	No	Zika positive
No	No	No	No	No	No	No	No	No	No	Zika positive
Yes	Yes	Yes	Yes	No	Yes	Yes	Yes	No	No	Zika negative
No	Yes	No	No	No	Yes	No	No	No	No	Zika positive
Yes	Yes	No	Yes	No	Yes	Yes	No	No	No	Zika positive
No	No	No	No	No	No	No	No	No	No	Zika positive
Yes	Yes	Yes	Yes	Yes	Yes	Yes	Yes	Yes	Yes	Zika negative
No	Yes	Yes	No	No	Yes	Yes	No	No	No	Zika positive
Yes	Yes	No	Yes	Yes	Yes	Yes	No	No	No	Zika positive
No	Yes	No	Yes	No	No	No	No	No	No	Zika positive
Yes	Yes	Yes	Yes	Yes	No	Yes	No	No	No	Zika negative
Yes	Yes	No	Yes	No	Yes	Yes	No	Yes	Yes	Zika positive
No	No	Yes	Yes	Yes	No	No	Yes	Yes	Yes	Zika positive
No	No	No	No	No	No	No	No	No	No	Zika negative
Yes	Yes	No	Yes	No	No	No	No	No	No	Zika negative
Yes	No	Yes	Yes	No	No	No	No	No	No	Zika positive
Yes	Yes	Yes	No	Yes	Yes	Yes	No	Yes	Yes	Zika negative
Yes	Yes	No	Yes	No	Yes	Yes	No	No	No	Zika positive
No	No	No	No	No	No	No	No	No	No	Zika positive
No	No	No	Yes	No	No	No	No	No	No	Zika positive
No	Yes	No	Yes	No	No	Yes	No	No	No	Zika positive
Yes	Yes	Yes	Yes	No	Yes	Yes	Yes	No	No	Zika positive
No	Yes	No	Yes	No	Yes	Yes	No	No	No	Zika positive
No	No	No	Yes	No	No	No	No	No	No	Zika positive
Yes	Yes	No	Yes	Yes	Yes	Yes	Yes	Yes	No	Zika negative
Yes	Yes	No	Yes	No	No	No	No	No	No	Zika positive
No	Yes	No	Yes	No	No	No	No	No	No	Zika positive
No	No	Yes	No	No	No	Yes	No	No	No	Zika negative
No	Yes	No	Yes	No	No	No		No	No	Zika negative
Yes	No	No	No	No	No	No	No	No	No	Zika positive
No	Yes	No	Yes	No	Yes	Yes	No	Yes	Yes	Zika negative
Yes	Yes	No	Yes	No	No	No	No	No	No	Zika positive
Yes	Yes	No	Yes	Yes	Yes	Yes	No	Yes	No	Zika positive
Yes	Yes	No	Yes	Yes	Yes	Yes	Yes	Yes	Yes	Zika negative
Yes	Yes	No	No	No	Yes	Yes	No	No	No	Zika positive
Yes	Yes	No	Yes	Yes	Yes	Yes	No	No	No	Zika negative
	No	No	No	Yes	Yes	Yes	No	Yes	No	Zika positive
Yes	No	No	Yes	No	No	Yes	No	No	No	Zika positive
No	Yes	Yes	No	No	Yes	No	No	No	No	Zika negative
Yes	Yes	No	Yes	Yes	Yes	Yes	No	No	No	Zika negative
No	No	No	No	No	No	No	No	No	No	Zika positive
No	Yes	No	No	No	No	No	No	No	No	Zika negative
Yes	Yes	No	Yes	No	Yes	No	No	No	No	Zika negative
No	Yes	No	Yes	No	No	No	No	No	No	Zika positive
Yes	Yes	Yes	Yes	Yes	Yes	Yes	No	Yes	No	Zika positive
Yes	Yes	No	Yes	Yes	No	Yes	No	No	No	Zika positive
Yes	Yes	Yes	No	Yes	Yes	Yes	Yes	Yes	Yes	Zika negative
No	No	No	Yes	No	No	No	No	No	No	Zika positive
No	Yes	Yes	No	No	Yes	Yes	Yes	No	No	Zika positive
Yes	Yes	Yes	Yes	No	Yes	Yes	Yes	Yes	Yes	Zika positive
No	Yes	No	Yes	No	Yes	Yes	No	No		Zika negative
Yes	No	No	No	Yes	No	No	Yes	No	No	Zika negative
Yes	Yes	No	Yes	Yes	Yes	Yes	Yes	Yes	Yes	Zika positive
No	No	No	Yes	No	No	No	No	No	No	Zika negative
Yes	Yes	No	Yes	No	Yes	Yes	No	No	No	Zika positive
Yes	Yes	No	No	Yes	Yes	Yes	No	Yes	No	Zika positive
Yes	No	No	No	No	No	No	No	No	No	Zika negative
No	No	No	No	No	No	No	No	No	No	Zika positive
Yes	No	No	Yes	No	No	No	No	No	No	Zika positive
Yes	Yes	No	No	No	No	No	No	No	No	Zika positive
No	No	No	No	No	No	No	No	No	No	Zika positive
No	No	No	No	No	No	No	No	No	No	Zika positive
Yes	Yes	No	Yes	No	Yes	No	No	No	No	Zika positive
Yes	Yes	Yes	Yes	No	Yes	No	No	No	No	Zika positive
No	No	No	No	No	No	No	No	No	No	Zika negative
Yes	Yes	Yes	Yes	Yes	Yes	Yes	No	Yes	No	Zika positive
No	No	No	Yes	No	No	No	No	No	No	Zika negative
No	No	No	No	No	No	No	No	No	No	Zika positive
No	Yes	Yes	Yes	No	Yes	Yes	No	No	No	Zika positive
Yes	No	No	Yes	No	No	No	No	No	No	Zika positive
No	Yes	No	No	No	Yes	Yes	No	No	No	Zika positive
No	No	No	Yes	No	No	No	No	No	No	Zika positive
No	No	No	Yes	No	No	No	No	No	No	Zika positive
No	Yes	No	Yes	No	No	No	No	No	Yes	Zika positive
No	Yes	No	No	No	Yes	Yes	Yes	No	No	Zika positive
No	No	No	No	No	No	No	No	No	No	Zika negative
No	No	No	Yes	No	No	Yes	No	No	No	Zika positive
Yes	Yes	No	Yes	No	Yes	Yes	No	No	No	Zika negative
Yes	Yes	No	Yes	No	Yes	No	No	No	No	Zika negative
No	No	No	No	No	Yes	Yes	No	No	No	Zika positive
Yes	Yes	No	Yes	No	Yes	Yes	No	No	No	Zika positive
Yes		No	Yes	Yes	Yes	Yes	Yes	No	No	Zika positive
Yes	Yes	No	Yes	No	Yes	Yes	No	No	No	Zika positive
No	Yes	No	Yes	No	Yes	Yes	No	No	No	Zika positive
No	Yes	No	Yes	No	No	No	No	No	No	Zika negative
Yes	Yes	No	Yes	No	Yes	Yes	No	No	No	Zika positive
No	No	No	No	No	Yes	Yes	No	No	No	Zika positive
No	Yes	No	Yes	No	Yes	No	No	No	No	Zika negative
Yes	Yes	No	No	No	No	No	No	No	No	Zika positive
No	No	No	No	No	No	No	No	No	No	Zika negative
No	Yes	No	No	Yes	Yes	Yes	No	No	No	Zika positive
Yes	Yes	Yes	Yes	Yes	Yes	Yes	Yes	No	No	Zika positive
No	Yes	No	Yes	Yes	Yes	Yes	Yes	No	No	Zika negative
Yes	Yes	No	Yes	No		Yes	No	No	No	Zika positive
No	No	No	Yes	No	No	No	No	No	No	Zika positive
Yes	Yes	No	No	No	No	No	No	No	No	Zika negative
Yes	Yes	Yes	Yes	Yes	Yes	Yes	Yes	Yes	Yes	Zika positive
No	No	No	Yes	No	No	No	Yes	No	No	Zika negative
Yes	Yes	Yes	Yes	Yes	Yes	Yes	Yes	Yes	No	Zika positive
Yes	Yes	No	Yes	Yes	Yes	Yes	No	No	No	Zika negative
Yes	Yes	Yes	Yes	Yes	Yes	Yes	Yes	Yes	Yes	Zika positive
Yes	Yes	No	Yes	No	No	No	No	No	No	Zika negative
Yes	Yes	No	No	No	Yes	No	No	No	No	Zika negative
Yes	No	No	Yes	No	No	No	No	No	No	Zika positive
No	No	No	No	No	No	No	No	No	No	Zika negative
No	No	No	No	No	No	No	No	No	No	Zika positive
Yes	Yes	No	Yes	Yes	No	No	No	No	No	Zika positive
Yes	Yes	No	Yes	No	No	No		No	No	Zika negative
No	No	No	No	No	No	No	No	No	No	Zika positive
No	Yes	No	Yes	Yes	Yes	Yes	No	No	No	Zika negative
Yes	No	No	Yes	No	No	No	No	No	No	Zika positive
No	No	No	No	No	Yes	Yes	No	No	No	Zika positive
Yes	Yes	No	Yes	No	No	No	Yes	No	No	Zika positive
Yes	Yes	Yes	Yes	Yes	Yes	Yes	Yes	Yes	No	Zika positive
No	Yes	No	No	No	No	Yes	No	No	No	Zika positive
No	No	No	Yes	No	No	No	No	No		Zika negative
Yes	Yes	No	Yes	Yes	Yes	Yes	No	No	No	Zika positive
No	Yes	No	No	No	No	No	No	No	No	Zika negative
Yes	Yes	No	Yes	Yes	Yes	Yes	Yes	Yes	No	Zika negative
No	Yes	Yes	No	Yes	Yes	Yes	No	Yes	No	Zika negative
Yes	Yes	No	Yes	No	Yes	No	No	No	No	Zika negative
No	Yes	No	No	No	No	No	No	No	No	Zika negative
Yes	Yes	Yes	Yes	Yes	Yes	Yes	Yes	No	No	Zika positive
Yes	Yes	Yes	Yes	Yes	Yes	Yes	Yes	Yes	Yes	Zika negative
No	Yes	No	Yes	No	No	No	No	No	No	Zika positive
Yes	No	Yes	No	No	No	No	No	No	No	Zika negative
No	Yes	No	Yes	No	No	No	No	No	No	Zika positive
Yes	Yes	Yes	No	Yes	Yes	Yes	Yes	Yes	No	Zika positive
No	Yes	No	No	No	Yes	Yes	No	No	No	Zika positive
No	Yes	No	No	No	Yes	No	No	No	No	Zika positive
No	No	No	Yes	No	No	No	No	No	No	Zika positive
No	No	No	No	No	No	No	No	No	No	Zika negative
No	No	No	No	No	No	No	No	No	No	Zika negative
Yes	Yes	No	Yes	No	No	No	No	No	No	Zika negative
Yes	Yes	No	Yes	Yes	Yes	Yes	No	No	Yes	Zika negative
No	No	No	No	No	No	No	No	No	No	Zika negative
Yes	Yes	No	Yes	No	No	No	No	No	No	Zika positive
Yes	Yes	No	Yes	No	No	Yes	No	No	No	Zika positive
No	Yes	No	No	No	No	No	No	No	No	Zika positive
No	Yes	No	No	Yes	Yes	Yes	No	No	No	Zika negative
No	No	No	Yes	No	No	No	No	No	No	Zika negative
No	Yes	No	Yes	No	No	No	No	No	No	Zika negative
Yes	Yes	No	Yes	Yes	Yes	Yes	No	Yes	No	Zika positive
Yes	Yes	No	Yes	No	No	No	No	No	No	Zika positive
No	Yes	No	Yes	No	No	No	No	No	No	Zika positive
No	No	No	No	No	No	No	No	No	No	Zika positive
No	Yes	No	No	No	No	Yes	No	No	No	Zika negative
No	No	No	Yes	No	Yes	No	No	No	No	Zika negative
No	No	No	No	No	No	No	No	No	No	Zika negative
No	No	No	Yes	No	Yes	Yes	No	No	No	Zika negative
Yes	Yes	No	No	No	Yes	Yes	No	No	No	Zika positive
Yes	Yes	No	Yes	No	No	No	No	No	No	Zika positive
No	No	No	No	No	No	No	No	No	No	Zika positive
No	No	No	Yes	No	No	No	No	No	No	Zika negative
No	Yes	No	Yes		Yes	Yes	No	No	No	Zika positive
No	No	No	No	No	No	No	No	No	No	Zika positive
Yes	Yes	No	Yes	Yes	Yes	No	No	No	No	Zika negative
No	Yes	No	Yes	No	No	No	No	No	No	Zika positive
No	No	No	Yes	No	No	No	No	No	No	Zika positive
Yes	Yes	No	No	No	Yes	Yes	Yes	No	No	Zika negative
No	Yes	No	No	No	Yes	Yes	No	No	No	Zika positive
No	No	No	No	No	No	No	No	No	No	Zika positive
No	No	No	No	No	No	No	No	No	No	Zika positive
Yes	Yes	No	Yes	Yes	No	Yes	No	No	No	Zika negative
Yes	Yes	Yes	Yes	Yes	Yes	Yes	Yes	Yes	No	Zika positive
No	No	No	Yes	No	Yes	Yes	No	No	No	Zika negative
No	Yes	No	No	No	No	No	No	Yes	No	Zika positive
Yes	Yes	Yes	Yes	Yes	Yes	Yes	Yes	Yes	No	Zika negative
Yes	Yes	No	Yes	No	Yes	Yes	No	No	No	Zika negative
Yes	Yes	Yes	No	Yes	Yes	Yes	Yes	Yes	No	Zika positive
No	Yes	No	No	No	No	No	No	No	No	Zika negative
Yes	Yes	No	Yes	No	Yes	Yes	Yes	No	No	Zika negative
Yes	Yes	No	Yes	No	Yes	No	No	No	No	Zika positive
Yes	Yes	No	Yes	Yes	Yes	No	Yes	Yes	Yes	Zika negative
No	No	No	Yes	No	No	Yes	No	No	No	Zika negative
Yes	Yes	Yes	Yes	Yes	Yes	Yes	No	Yes	No	Zika negative
Yes	Yes	Yes	Yes	Yes	Yes	Yes	No	Yes	No	Zika positive
Yes	Yes	No	Yes	No	Yes	Yes	No	No	No	Zika positive
Yes	Yes	Yes	Yes	Yes	Yes	Yes	Yes	Yes	Yes	Zika positive
No	Yes	No	No	Yes	Yes	Yes	No	No	Yes	Zika positive
Yes	No	No	Yes	Yes	Yes	Yes	No	Yes	No	Zika positive
No	No	No	No	No	No	No	No	No	No	Zika positive
Yes	Yes	No	Yes	No	Yes	Yes	No	No	No	Zika positive
Yes	Yes	No	Yes	No	Yes	Yes	No	No	No	Zika positive
Yes	Yes	No	Yes	No	Yes	Yes	No	No	No	Zika negative
No	No	No	No	No	No	No	No	No	No	Zika positive
Yes	No	No	Yes	No	Yes	Yes	Yes	No	No	Zika positive
No	Yes	No	Yes	No	Yes	No	No	No	No	Zika negative
Yes	Yes	No	Yes	No	No	No	No	No	No	Zika positive
No	Yes	No	Yes	No	No	Yes	No	No	No	Zika positive
No	No	No	No	No	No	No	No	No	No	Zika positive
Yes	Yes	No	No	Yes	No	No	No	No	No	Zika positive
No	Yes	No	No	No	No	No	No	No	No	Zika negative
Yes	Yes	Yes	Yes	Yes	Yes	Yes	Yes	Yes	Yes	Zika positive
Yes	No	No	Yes	No	No	No	No	No	No	Zika negative
Yes	Yes	No	No	No	Yes	Yes	Yes	No	No	Zika positive
Yes	No	No	No	Yes	Yes	Yes	Yes	Yes	Yes	Zika negative
No	No	No	No	No	No	No	No	No	No	Zika positive
Yes	Yes	No	Yes	No	Yes	Yes	No	No	No	Zika negative
Yes	Yes	No	Yes	No	No	Yes	Yes	No	No	Zika negative
Yes	Yes	Yes	Yes	Yes	Yes	Yes	No	No	No	Zika positive
No	Yes	No	No	No	Yes	Yes	Yes	No	No	Zika positive
No	No	No	Yes	No	No	No	No	No	No	Zika positive
Yes	No	No	Yes	No	No	No	No	No	No	Zika positive
No	Yes	No	Yes	No	No	No		No	No	Zika positive
Yes	Yes	No	Yes	Yes	Yes	Yes	No	No	No	Zika positive
No	No	No	Yes	No	No	No	No	No	No	Zika positive
No	Yes	No	No	No	Yes	No		No	No	Zika positive
No	Yes	No	No	No	Yes	Yes	No	No	No	Zika negative
No	Yes	No	No	No	No	Yes	No	No	No	Zika positive
Yes	Yes	No	No	Yes	No	No	No	No	No	Zika positive
Yes	Yes	No	Yes	Yes	Yes	Yes	Yes	Yes	No	Zika positive
Yes	Yes	No	Yes	No	No	No	No	No	No	Zika positive
Yes	Yes	No	Yes	No	No	No	No	No	No	Zika positive
No	Yes	No	Yes	No	No	Yes	No	No	No	Zika negative
No	Yes	No	Yes	No	Yes	Yes	No	No	No	Zika positive
Yes	Yes	No	No	No	No	No	No	No	No	Zika positive
No	No	No	No	No	No	Yes	No	No	No	Zika positive
Yes	Yes	No	Yes	Yes	Yes	Yes	Yes	No	No	Zika negative
Yes	Yes	Yes	Yes	Yes	Yes	Yes	No	Yes	No	Zika positive
Yes	Yes	No	Yes	No	No	No	No	No	No	Zika negative
Yes	Yes	No	Yes	No	No	No	No	No	No	Zika positive
Yes	Yes	No	No	Yes	Yes	Yes	Yes	No	No	Zika positive
Yes	Yes	No	Yes	No	Yes	Yes	No	Yes	No	Zika negative
Yes	No	No	Yes	No	No	No	No	No	No	Zika positive
Yes	Yes	Yes	Yes	Yes	Yes	Yes	Yes	No	No	Zika positive

## Sheet: Table_S2
DENV 1 PRNT50	DENV 2 PRNT50	DENV 3 PRNT50	DENV 4 PRNT50	DENV 1 PRNT90	DENV 2 PRNT90	DENV 3 PRNT90	DENV 4 PRNT90	ZIKV result
								Zika positive
								Zika positive
								Zika positive
								Zika positive
								Zika negative
								Zika positive
Positive	Positive	Positive	Positive	Positive	Negative	Negative	Positive	Zika positive
								Zika positive
								Zika positive
								Zika positive
								Zika positive
								Zika negative
								Zika positive
								Zika positive
								Zika positive
								Zika positive
								Zika positive
								Zika positive
								Zika negative
								Zika negative
								Zika positive
								Zika negative
								Zika negative
Positive	Negative	Negative	Negative	Positive	Negative	Negative	Negative	Zika negative
								Zika positive
								Zika positive
								Zika negative
								Zika positive
								Zika positive
								Zika positive
								Zika positive
								Zika negative
								Zika positive
								Zika positive
Positive	Positive	Positive	Positive	Positive	Positive	Positive	Positive	Zika positive
								Zika positive
								Zika positive
								Zika negative
								Zika positive
Positive	Negative	Positive	Positive	Positive	Negative	Positive	Negative	Zika positive
Positive	Positive	Positive	Positive	Negative	Positive	Positive	Negative	Zika positive
								Zika negative
								Zika negative
								Zika positive
								Zika negative
								Zika positive
								Zika negative
								Zika positive
								Zika negative
								Zika positive
								Zika negative
								Zika positive
								Zika positive
Positive	Positive	Positive	Positive	Positive	Positive	Positive	Positive	Zika positive
Positive	Positive	Positive	Positive	Positive	Positive	Positive	Negative	Zika positive
								Zika negative
								Zika positive
Negative	Negative	Negative	Negative	Negative	Negative	Negative	Negative	Zika negative
								Zika negative
								Zika positive
								Zika negative
								Zika positive
								Zika negative
								Zika negative
								Zika negative
								Zika negative
								Zika positive
Positive	Positive	Positive	Positive	Positive	Positive	Negative	Negative	Zika negative
								Zika positive
								Zika positive
								Zika negative
								Zika positive
								Zika positive
								Zika negative
								Zika negative
								Zika negative
								Zika positive
								Zika positive
								Zika negative
								Zika negative
								Zika positive
								Zika positive
								Zika positive
								Zika positive
								Zika negative
								Zika negative
								Zika positive
Positive	Negative	Positive	Positive	Positive	Negative	Positive	Positive	Zika negative
								Zika positive
								Zika positive
								Zika positive
								Zika positive
Positive	Positive		Negative	Positive	Positive		Negative	Zika negative
								Zika positive
								Zika positive
Positive	Positive		Positive	Positive	Positive		Positive	Zika positive
								Zika negative
								Zika negative
Positive	Negative	Negative	Positive	Positive	Negative	Negative	Negative	Zika positive
								Zika negative
								Zika positive
								Zika positive
								Zika positive
								Zika positive
								Zika positive
								Zika negative
								Zika negative
								Zika positive
								Zika positive
								Zika positive
								Zika positive
								Zika positive
								Zika positive
Negative	Negative	Negative	Negative	Negative	Negative	Negative	Negative	Zika positive
Negative	Negative	Negative	Positive	Negative	Negative	Negative	Negative	Zika positive
								Zika positive
								Zika positive
Positive	Negative	Positive	Negative	Positive	Negative	Negative	Negative	Zika positive
Positive	Negative	Negative	Positive	Negative	Negative	Negative	Negative	Zika negative
								Zika negative
								Zika negative
								Zika positive
								Zika positive
								Zika negative
								Zika negative
								Zika negative
								Zika negative
								Zika positive
								Zika positive
								Zika positive
								Zika positive
								Zika positive
								Zika positive
								Zika negative
								Zika positive
Positive	Negative	Positive	Positive	Positive	Negative	Negative	Negative	Zika negative
Positive	Positive	Negative	Positive	Positive	Negative	Negative	Negative	Zika positive
Positive	Positive	Positive	Positive	Negative	Negative	Negative	Positive	Zika negative
								Zika positive
								Zika positive
								Zika positive
								Zika positive
								Zika negative
								Zika negative
								Zika positive
								Zika positive
								Zika negative
								Zika negative
Positive	Positive	Positive	Positive	Positive	Positive	Positive	Negative	Zika positive
								Zika positive
								Zika positive
								Zika positive
Positive	Negative	Negative	Positive	Negative	Negative	Negative	Positive	Zika positive
		Positive				Positive		Zika negative
								Zika positive
Positive	Positive	Positive	Positive	Negative	Positive	Negative	Positive	Zika positive
								Zika positive
Positive	Positive	Negative	Negative	Positive	Positive	Negative	Negative	Zika positive
								Zika positive
Positive	Positive	Positive	Positive	Positive	Positive	Negative	Negative	Zika positive
								Zika negative
Positive	Negative	Negative	Positive	Positive	Negative	Negative	Negative	Zika positive
								Zika negative
								Zika negative
								Zika positive
								Zika negative
								Zika positive
								Zika negative
Positive	Positive	Positive	Positive	Positive	Positive	Negative	Positive	Zika positive
								Zika positive
								Zika positive
								Zika negative
								Zika positive
								Zika positive
								Zika positive
								Zika negative
								Zika negative
								Zika negative
Positive	Positive	Positive	Positive	Negative	Positive	Positive	Negative	Zika positive
								Zika positive
Negative	Negative	Negative	Negative	Negative	Negative	Negative	Negative	Zika positive
Positive	Negative	Positive	Negative	Positive	Negative	Negative	Negative	Zika negative
								Zika negative
								Zika negative
Positive	Positive	Positive	Positive	Positive	Positive	Positive	Positive	Zika positive
								Zika positive
								Zika negative
Positive	Positive	Negative	Positive	Negative	Positive	Negative	Positive	Zika positive
								Zika negative
Positive	Negative	Positive	Negative	Positive	Negative	Negative	Negative	Zika positive
								Zika positive
								Zika negative
								Zika positive
								Zika negative
								Zika negative
Positive	Positive	Positive	Positive	Positive	Positive	Negative	Positive	Zika negative
								Zika positive
								Zika negative
								Zika positive
								Zika negative
Positive	Positive	Positive	Positive	Positive	Positive	Positive	Positive	Zika positive
Negative	Negative	Negative	Negative	Negative	Negative	Negative	Negative	Zika positive
								Zika negative
								Zika positive
								Zika positive
								Zika negative
								Zika positive
								Zika positive
Positive	Negative	Negative	Positive	Positive	Negative	Negative	Negative	Zika positive
								Zika positive
Positive	Positive	Negative	Negative	Positive	Negative	Negative	Negative	Zika positive
								Zika positive
								Zika negative
Negative	Negative	Positive	Positive	Negative	Negative	Positive	Negative	Zika negative
Positive	Negative	Positive	Positive	Positive	Negative	Negative	Negative	Zika positive
								Zika positive
Negative	Negative	Negative	Negative	Negative	Negative	Negative	Negative	Zika positive
								Zika negative
								Zika negative
Positive	Positive	Positive	Negative	Negative	Positive	Negative	Negative	Zika negative
								Zika negative
								Zika negative
								Zika positive
								Zika positive
								Zika positive
Positive	Positive	Positive	Negative	Positive	Positive	Positive	Negative	Zika positive
								Zika negative
								Zika negative
Positive	Positive	Positive	Negative	Positive	Positive	Positive	Negative	Zika positive
								Zika negative
								Zika negative
								Zika negative
								Zika positive
								Zika negative
								Zika positive
								Zika negative
								Zika positive
								Zika positive
								Zika positive
								Zika positive
								Zika negative
								Zika negative
Positive	Negative	Negative	Positive	Positive	Negative	Negative	Negative	Zika positive
								Zika positive
								Zika positive
								Zika positive
								Zika positive
								Zika negative
								Zika negative
								Zika negative
								Zika negative
								Zika negative
								Zika positive
								Zika positive
								Zika negative
								Zika positive
								Zika positive
Negative	Negative	Negative	Negative	Negative	Negative	Negative	Negative	Zika positive
								Zika negative
								Zika positive
								Zika positive
Positive	Positive	Positive	Negative	Positive	Positive	Negative	Negative	Zika positive
								Zika negative
								Zika positive
								Zika negative
								Zika positive
								Zika positive
								Zika positive
								Zika negative
								Zika negative
								Zika negative
								Zika negative
								Zika positive
Positive	Positive	Negative	Negative	Negative	Positive	Negative	Negative	Zika negative
								Zika negative
								Zika negative
								Zika positive
Negative	Negative	Negative	Negative	Negative	Negative	Negative	Negative	Zika negative
Positive	Positive	Positive	Positive	Positive	Positive	Negative	Negative	Zika positive
								Zika positive
								Zika negative
								Zika positive
								Zika positive
								Zika negative
								Zika negative
								Zika negative
Positive	Positive	Negative	Positive	Negative	Positive	Negative	Positive	Zika positive
								Zika positive
								Zika positive
								Zika negative
								Zika negative
								Zika positive
								Zika positive
								Zika positive
Positive	Positive	Negative	Positive	Negative	Positive	Negative	Positive	Zika positive
								Zika negative
								Zika negative
Positive	Negative	Positive	Positive	Negative	Negative	Negative	Negative	Zika positive
								Zika positive
Negative	Negative	Positive	Negative	Negative	Negative	Negative	Negative	Zika positive
Negative	Negative	Negative	Positive	Negative	Negative	Negative	Negative	Zika positive
								Zika positive
								Zika negative
								Zika positive
Positive	Negative	Negative	Negative	Positive	Negative	Negative	Negative	Zika positive
								Zika positive
								Zika positive
								Zika positive
								Zika positive
								Zika positive
								Zika negative
								Zika negative
Positive	Positive	Positive	Positive	Positive	Positive	Negative	Negative	Zika positive
								Zika negative
								Zika positive
								Zika positive
Positive	Positive	Negative	Negative	Positive	Positive	Negative	Negative	Zika positive
Negative	Negative	Negative	Negative	Negative	Negative	Negative	Negative	Zika positive
								Zika positive
								Zika positive
								Zika negative
								Zika positive
								Zika positive
								Zika negative
								Zika negative
								Zika negative
								Zika positive
								Zika positive
								Zika negative
								Zika positive
								Zika negative
Positive	Positive	Positive	Positive	Positive	Negative	Negative	Negative	Zika positive
								Zika positive
Negative	Negative	Negative	Positive	Negative	Negative	Negative	Positive	Zika positive
								Zika negative
								Zika negative
								Zika positive
Positive	Positive		Negative	Negative	Negative		Negative	Zika negative
								Zika positive
								Zika negative
								Zika negative
Negative	Positive	Positive	Positive	Negative	Negative	Negative	Negative	Zika negative
								Zika negative
								Zika positive
								Zika positive
								Zika positive
								Zika positive
								Zika negative
Positive	Positive	Positive	Negative	Positive	Positive	Positive	Negative	Zika positive
Negative	Positive	Negative	Negative	Negative	Negative	Negative	Negative	Zika positive
								Zika positive
								Zika positive
								Zika positive
								Zika positive
Positive	Positive	Negative	Negative	Negative	Positive	Negative	Negative	Zika positive
								Zika negative
								Zika negative
Positive	Negative	Positive	Negative	Positive	Negative	Negative	Negative	Zika positive
								Zika positive
								Zika negative
								Zika negative
								Zika negative
								Zika positive
								Zika negative
								Zika negative
								Zika negative
								Zika positive
Negative	Negative	Negative	Positive	Negative	Negative	Negative	Negative	Zika positive
								Zika positive
								Zika positive
								Zika negative
								Zika positive
								Zika positive
								Zika negative
								Zika negative
Positive	Positive	Positive	Negative	Positive	Positive	Positive	Negative	Zika positive
								Zika negative
								Zika positive
Positive	Positive	Positive	Positive	Positive	Negative	Negative	Negative	Zika positive
Negative	Negative	Positive	Positive	Negative	Negative	Positive	Negative	Zika negative
								Zika negative
Positive	Negative	Positive	Positive	Positive	Negative	Negative	Negative	Zika positive
								Zika negative
Negative	Negative	Positive	Negative	Negative	Negative	Negative	Negative	Zika positive
								Zika negative
	Positive	Positive	Negative		Negative	Negative	Negative	Zika negative
Positive	Positive	Positive	Positive	Positive	Negative	Positive	Negative	Zika positive
								Zika negative
Positive	Positive	Positive	Positive	Positive	Positive	Negative	Positive	Zika positive
								Zika negative
								Zika positive
Negative	Negative	Negative	Negative	Negative	Negative	Negative	Negative	Zika positive
								Zika negative
Positive	Positive	Positive	Negative	Positive	Positive	Positive	Negative	Zika positive
								Zika negative
Positive	Positive	Positive	Positive	Positive	Positive	Positive	Positive	Zika positive
								Zika positive
Positive	Positive	Positive	Negative	Positive	Positive	Positive	Negative	Zika positive
Negative	Negative	Negative	Positive	Negative	Negative	Negative	Negative	Zika negative
								Zika negative
Positive	Positive	Positive	Negative	Positive	Negative	Negative	Negative	Zika positive
Negative	Negative	Negative	Negative	Negative	Negative	Negative	Negative	Zika negative
Negative	Negative	Negative	Negative	Negative	Negative	Negative	Negative	Zika positive
								Zika positive
Negative	Negative	Negative	Negative	Negative	Negative	Negative	Negative	Zika negative
Negative	Positive	Negative	Positive	Negative	Positive	Negative	Negative	Zika negative
Positive	Positive	Positive	Positive	Positive	Positive	Negative	Positive	Zika positive
Negative	Negative	Negative	Positive	Negative	Negative	Negative	Positive	Zika positive
								Zika negative
								Zika positive
								Zika positive
Positive	Positive	Positive	Positive	Positive	Positive	Negative	Negative	Zika positive
								Zika negative
								Zika positive
Positive	Positive	Positive	Negative	Positive	Positive	Positive	Negative	Zika positive
Positive	Positive	Positive	Negative	Positive	Positive	Negative	Negative	Zika positive
								Zika positive
								Zika positive
								Zika positive
								Zika negative
Negative	Negative	Positive	Positive	Negative	Negative	Positive	Negative	Zika positive
Positive	Negative	Positive	Positive	Positive	Negative	Negative	Negative	Zika positive
	Negative				Negative			Zika negative
Negative	Negative	Positive	Positive	Negative	Negative	Positive	Negative	Zika negative
								Zika positive
								Zika positive
Positive	Positive	Positive	Negative	Positive	Negative	Positive	Negative	Zika negative
	Positive				Positive			Zika positive
								Zika negative
								Zika positive
								Zika positive
								Zika positive
								Zika negative
								Zika negative
								Zika positive
								Zika negative
								Zika positive
								Zika positive
Positive	Negative		Negative	Positive	Negative	Negative	Negative	Zika positive
								Zika positive
								Zika positive
								Zika positive
								Zika negative
Positive	Positive	Positive	Negative	Negative	Positive	Positive	Negative	Zika positive
Positive	Positive	Positive	Positive	Positive	Positive	Negative	Negative	Zika positive
								Zika positive
								Zika negative
								Zika negative
Negative	Negative	Negative	Positive	Negative	Negative	Negative	Negative	Zika positive
								Zika positive
								Zika positive
								Zika negative
Positive	Positive	Positive	Positive	Positive	Positive	Negative	Positive	Zika positive
								Zika negative
Positive	Positive	Positive	Positive	Positive	Negative	Negative	Positive	Zika positive
Negative	Negative	Negative	Negative	Negative	Negative		Negative	Zika positive
								Zika positive
Negative	Positive	Negative	Negative	Negative	Positive	Negative	Negative	Zika negative
Positive	Negative	Negative	Negative	Negative	Negative	Negative	Negative	Zika positive
								Zika positive
								Zika negative
								Zika negative
Positive	Positive	Positive	Positive	Positive	Positive	Negative	Negative	Zika negative
								Zika positive
Positive	Positive	Positive	Positive	Negative	Positive	Positive	Negative	Zika positive
								Zika positive
Positive	Positive	Positive	Negative	Positive	Positive	Negative	Negative	Zika negative
								Zika positive
								Zika positive
